# Supplementary material for: Sperm miRNAs— potential mediators of bull age and early embryo development
Source: BMC Genomics. 2020 Nov 16;21:798. doi: 10.1186/s12864-020-07206-5 (PMC7667858; doi:10.1186/s12864-020-07206-5)
Supplement: Supplementary file 3 — Additional file 3: Table S1. Total RNA extracted from bovine spermatozoa. Table S2. Differentially expressed miRNA in the two contrasts. Table S3. Dataset of targets expressed in 2-cell embryo of 10vs16 months contrast for IPA. Table S4. Dataset of targets expressed in 2-cell embryo of 12vs16 months contrast for IPA. Table S5. Dataset of targets related to 2-cell embryo competence of 10vs16 months contrast for IPA. Table S6. Dataset of targets related to 2-cell embryo competence of 12vs16 months contrast for IPA. Table S7. Dataset of targets expressed in blastocyst of 10vs16 months contrast for IPA. Table S8. Dataset of targets expressed in blastocyst of 12vs16 months contrast for IPA. [file 12864_2020_7206_MOESM3_ESM.xlsx]

## Sheet: Table S1
Table S1. Total RNA extracted from bovine spermatozoa
Bulls	Age	Number of straws	Concentration (pg/μL)	Total amount (ng)	RIN
Bull1 #03981	10 months	5	4432	132.96	2.4
	12 months	5	2361	70.83	2.5
	16 months	5	3056	91.68	2.5
Bull2 #06622	10 months	5	1581	47.43	2.4
	12 months	5	2774	83.22	2.5
	16 months	5	3641	109.23	2.5
Bull3 #10051	10 months	5	6809	204.27	2.4
	12 months	5	2205	66.15	2.4
	16 months	5	2889	86.67	2.5
Bull4 #10085	10 months	5	1892	56.76	2.4
	12 months	5	2173	65.19	2.4
	16 months	5	1011	30.33	2.4

## Sheet: Table S2
Table S2. Differentially expressed miRNA in the two contrasts
10 vs 16 months						12 vs 16 months
ID	baseMean	Fold Change	p-value	Sperm-born		ID	baseMean	Fold Change	p-value	Sperm-born
bta-mir-19b	75.9952	2.2	0.0028839	Yes		bta-mir-759	7.13322	4.99	0.000768783	Yes
bta-mir-133a	28.7493	1.89	0.0354099	Yes		bta-mir-2284z	2.57154	4.44	0.0212501	Yes
bta-mir-2285b	4.12108	-3.45	0.0272514	Yes		bta-mir-34b	17.0361	2.14	0.0226514	Yes
bta-mir-677	17.5952	-1.77	0.0411734	No (reported of high intensity in bovine MII oocyte)		bta-miR-219	1.11352	=-1/0	0.0405985	No (reported in COCs and low intensity in sperm)
bta-mir-148a	102.883	-1.7	0.0308687	No (reported of high intensity in bovine MII oocyte)		bta-miR-2334	3.05664	-4.35	0.0230247	Yes
bta-mir-2405	103.664	-1.52	0.0436459	Yes		bta-mir-2285e	12.5292	-2.44	0.010487	Yes
						bta-mir-302a	7.44894	-2.38	0.0400646	Yes
						bta-mir-2340	43.3886	-1.74	0.0219669	No (reported of high intensity in bovine MII oocyte)
Ref.: MII oocyte(Gilchrist et al. 2016), COCs (Andrade et al. 2017)

## Sheet: Table S3
Table S3. Dataset of targets expressed in 2-cell embryo of 10vs16 months contrast for IPA
Ortholog of target gene		FC of miRNA
CNN2	bta-miR-133a	1.89
PTBP1	bta-miR-133a	1.89
CLTA	bta-miR-133a	1.89
ZNF354A	bta-miR-133a	1.89
PPP2CA	bta-miR-133a	1.89
DOLPP1	bta-miR-133a	1.89
SLC6A1	bta-miR-133a	1.89
ENPP5	bta-miR-133a	1.89
RAP2C	bta-miR-133a	1.89
KIF3C	bta-miR-133a	1.89
TJP2	bta-miR-133a	1.89
SH3GL2	bta-miR-133a	1.89
UBA2	bta-miR-133a	1.89
ARFIP2	bta-miR-133a	1.89
GCH1	bta-miR-133a	1.89
GBA2	bta-miR-133a	1.89
SF3B4	bta-miR-133a	1.89
SHISA5	bta-miR-133a	1.89
EDEM1	bta-miR-133a	1.89
SNRK	bta-miR-133a	1.89
NRIP3	bta-miR-133a	1.89
TMEM128	bta-miR-133a	1.89
DUSP6	bta-miR-133a	1.89
WASF2	bta-miR-133a	1.89
RAVER1	bta-miR-133a	1.89
KIAA1429	bta-miR-133a	1.89
ZNF131	bta-miR-133a	1.89
SACM1L	bta-miR-133a	1.89
DUSP1	bta-miR-133a	1.89
ATP6V0D1	bta-miR-133a	1.89
RB1CC1	bta-miR-133a	1.89
CDK13	bta-miR-133a	1.89
PPFIA3	bta-miR-133a	1.89
MAP4	bta-miR-133a	1.89
CDC42SE2	bta-miR-133a	1.89
SLMO2	bta-miR-133a	1.89
PSMD10	bta-miR-133a	1.89
VAT1	bta-miR-133a	1.89
MSN	bta-miR-133a	1.89
MLLT3	bta-miR-133a	1.89
SLC35F5	bta-miR-133a	1.89
GRID2	bta-miR-133a	1.89
TOR2A	bta-miR-133a	1.89
ELAVL1	bta-miR-133a	1.89
AP1AR	bta-miR-133a	1.89
LPIN2	bta-miR-133a	1.89
PPFIA1	bta-miR-133a	1.89
PLCL2	bta-miR-133a	1.89
TMEM57	bta-miR-133a	1.89
SLC25A39	bta-miR-133a	1.89
SUPT16H	bta-miR-133a	1.89
FBXW11	bta-miR-133a	1.89
FAM19A5	bta-miR-133a	1.89
DCP1A	bta-miR-133a	1.89
SOCS2	bta-miR-133a	1.89
GDI2	bta-miR-133a	1.89
NIPA2	bta-miR-133a	1.89
CDCA8	bta-miR-133a	1.89
ASH1L	bta-miR-133a	1.89
STX5	bta-miR-133a	1.89
SLC8A2	bta-miR-133a	1.89
TMEM110	bta-miR-133a	1.89
SESN1	bta-miR-133a	1.89
ANKRD52	bta-miR-133a	1.89
GDI1	bta-miR-133a	1.89
UBFD1	bta-miR-133a	1.89
FSCN1	bta-miR-133a	1.89
ENTPD7	bta-miR-133a	1.89
XPO1	bta-miR-133a	1.89
KLHL2	bta-miR-133a	1.89
CSNK1G3	bta-miR-133a	1.89
FURIN	bta-miR-133a	1.89
IDH1	bta-miR-133a	1.89
EIF3J	bta-miR-133a	1.89
WTAP	bta-miR-133a	1.89
TFE3	bta-miR-133a	1.89
MTMR4	bta-miR-133a	1.89
LTBP1	bta-miR-133a	1.89
MAFG	bta-miR-133a	1.89
PLXNA3	bta-miR-133a	1.89
DNAJB1	bta-miR-133a	1.89
PTMA	bta-miR-133a	1.89
SIRT1	bta-miR-133a	1.89
CD47	bta-miR-133a	1.89
KDM2A	bta-miR-133a	1.89
PPP2R5E	bta-miR-133a	1.89
JAZF1	bta-miR-133a	1.89
DSTYK	bta-miR-133a	1.89
MYO9B	bta-miR-133a	1.89
UNK	bta-miR-133a	1.89
BTBD10	bta-miR-133a	1.89
TMX4	bta-miR-133a	1.89
SYT9	bta-miR-133a	1.89
ALDH5A1	bta-miR-133a	1.89
ANAPC1	bta-miR-133a	1.89
HMGXB3	bta-miR-133a	1.89
GDF11	bta-miR-133a	1.89
SORBS3	bta-miR-133a	1.89
MCL1	bta-miR-133a	1.89
ARHGAP24	bta-miR-133a	1.89
CNOT1	bta-miR-133a	1.89
SLC30A3	bta-miR-133a	1.89
UCK2	bta-miR-133a	1.89
MED8	bta-miR-133a	1.89
NMT1	bta-miR-133a	1.89
GMEB1	bta-miR-133a	1.89
DNAJC3	bta-miR-133a	1.89
HOXA9	bta-miR-133a	1.89
SH3PXD2B	bta-miR-133a	1.89
ARHGDIA	bta-miR-133a	1.89
TLCD2	bta-miR-133a	1.89
DMXL1	bta-miR-133a	1.89
UBTD2	bta-miR-133a	1.89
ATRX	bta-miR-133a	1.89
IGF1R	bta-miR-133a	1.89
NIPA1	bta-miR-133a	1.89
FBXL19	bta-miR-133a	1.89
EEF1A1	bta-miR-133a	1.89
SRPK1	bta-miR-133a	1.89
WBP4	bta-miR-133a	1.89
ACAT2	bta-miR-133a	1.89
FST	bta-miR-133a	1.89
IP6K1	bta-miR-133a	1.89
MRPL44	bta-miR-133a	1.89
SMARCD1	bta-miR-133a	1.89
SEMA4G	bta-miR-133a	1.89
CCNDBP1	bta-miR-133a	1.89
UBL3	bta-miR-19b	2.2
DNAJA2	bta-miR-19b	2.2
DCP2	bta-miR-19b	2.2
RHEBL1	bta-miR-19b	2.2
PIKFYVE	bta-miR-19b	2.2
CBFB	bta-miR-19b	2.2
RIN2	bta-miR-19b	2.2
PDCD6	bta-miR-19b	2.2
MAP2K3	bta-miR-19b	2.2
ARAP2	bta-miR-19b	2.2
EPC2	bta-miR-19b	2.2
CHMP4B	bta-miR-19b	2.2
EIF4G2	bta-miR-19b	2.2
IP6K1	bta-miR-19b	2.2
TMEM167B	bta-miR-19b	2.2
COL1A2	bta-miR-19b	2.2
DOCK3	bta-miR-19b	2.2
ZFAND5	bta-miR-19b	2.2
DOLK	bta-miR-2285b	-3.45
LLPH	bta-miR-2285b	-3.45
TM2D1	bta-miR-2285b	-3.45
TUBGCP5	bta-miR-2285b	-3.45
ACN9	bta-miR-2285b	-3.45
DAD1	bta-miR-2285b	-3.45
CNOT4	bta-miR-2285b	-3.45
CSN3	bta-miR-2285b	-3.45
SLC17A1	bta-miR-2285b	-3.45
TSEN34	bta-miR-2285b	-3.45
CHMP5	bta-miR-2285b	-3.45
PYROXD1	bta-miR-2285b	-3.45
IRF6	bta-miR-2285b	-3.45
EXOSC8	bta-miR-2285b	-3.45
ZBTB37	bta-miR-2285b	-3.45
NUDT10	bta-miR-2285b	-3.45
ATP6V0A2	bta-miR-2285b	-3.45
ANAPC13	bta-miR-2285b	-3.45
SI	bta-miR-2285b	-3.45
CITED2	bta-miR-2285b	-3.45
LIX1	bta-miR-2285b	-3.45
RRAS2	bta-miR-2285b	-3.45
COX15	bta-miR-2285b	-3.45
EPB41L2	bta-miR-2285b	-3.45
KRT6A	bta-miR-2285b	-3.45
CYP3A5	bta-miR-2285b	-3.45
METTL7A	bta-miR-2285b	-3.45
PEBP1	bta-miR-2285b	-3.45
SNAPC1	bta-miR-2285b	-3.45
CD164	bta-miR-2285b	-3.45
CLGN	bta-miR-2285b	-3.45
PPP1CB	bta-miR-2285b	-3.45
TIPRL	bta-miR-2285b	-3.45
BPNT1	bta-miR-2285b	-3.45
RCSD1	bta-miR-2285b	-3.45
FAM60A	bta-miR-2285b	-3.45
MRPL53	bta-miR-2285b	-3.45
MAPKAPK2	bta-miR-2285b	-3.45
USO1	bta-miR-2285b	-3.45
AZIN1	bta-miR-2285b	-3.45
BLZF1	bta-miR-2285b	-3.45
NDUFB3	bta-miR-2285b	-3.45
ATP1B3	bta-miR-2285b	-3.45
ZNF174	bta-miR-2285b	-3.45
TWF1	bta-miR-2285b	-3.45
PRKAA1	bta-miR-2285b	-3.45
HELLS	bta-miR-2285b	-3.45
GPBP1L1	bta-miR-2285b	-3.45
SERBP1	bta-miR-2285b	-3.45
UBE2G1	bta-miR-2285b	-3.45
SLC12A2	bta-miR-2285b	-3.45
METAP2	bta-miR-2285b	-3.45
VMA21	bta-miR-2285b	-3.45
BMP2	bta-miR-2285b	-3.45
HAS2	bta-miR-2285b	-3.45
CRELD2	bta-miR-2285b	-3.45
CXorf56	bta-miR-2285b	-3.45
MON2	bta-miR-2285b	-3.45
OSTM1	bta-miR-2285b	-3.45
PPIL4	bta-miR-2285b	-3.45
PRICKLE1	bta-miR-2285b	-3.45
ERO1L	bta-miR-2285b	-3.45
TCTN3	bta-miR-2285b	-3.45
TEX12	bta-miR-2285b	-3.45
GBAS	bta-miR-2285b	-3.45
EDEM3	bta-miR-2285b	-3.45
PRKRA	bta-miR-2285b	-3.45
SEP15	bta-miR-2285b	-3.45
SNRPA1	bta-miR-2285b	-3.45
PM20D1	bta-miR-2285b	-3.45
AAMP	bta-miR-2285b	-3.45
SNX24	bta-miR-2285b	-3.45
PRRC1	bta-miR-2285b	-3.45
UBE2D1	bta-miR-2285b	-3.45
RPE	bta-miR-2285b	-3.45
MPHOSPH6	bta-miR-2285b	-3.45
ACVR2A	bta-miR-2285b	-3.45
NFKBIA	bta-miR-2285b	-3.45
ISL1	bta-miR-2285b	-3.45
RPL7L1	bta-miR-2285b	-3.45
CCNC	bta-miR-2285b	-3.45
ATPAF1	bta-miR-2285b	-3.45
TAF13	bta-miR-2285b	-3.45
MRPS18C	bta-miR-2285b	-3.45
ZDHHC21	bta-miR-2285b	-3.45
TSPAN19	bta-miR-2285b	-3.45
LAPTM4A	bta-miR-2285b	-3.45
ZNF627	bta-miR-2285b	-3.45
REEP3	bta-miR-2285b	-3.45
BIN2	bta-miR-2285b	-3.45
PDP1	bta-miR-2285b	-3.45
ATP6V1C2	bta-miR-2285b	-3.45
PCNP	bta-miR-2285b	-3.45
HAUS4	bta-miR-2285b	-3.45
MYLIP	bta-miR-2285b	-3.45
CDKN1B	bta-miR-2285b	-3.45
HOXA3	bta-miR-2285b	-3.45
BTG1	bta-miR-2285b	-3.45
PRKACB	bta-miR-2285b	-3.45
HSD17B4	bta-miR-2285b	-3.45
OSGEPL1	bta-miR-2285b	-3.45
HDAC1	bta-miR-2285b	-3.45
LRRC4C	bta-miR-2285b	-3.45
CCNA2	bta-miR-2285b	-3.45
CPEB4	bta-miR-2285b	-3.45
CHCHD1	bta-miR-2285b	-3.45
PSMC2	bta-miR-2285b	-3.45
VSIG1	bta-miR-2285b	-3.45
TDRD7	bta-miR-2285b	-3.45
ZDHHC6	bta-miR-2285b	-3.45
NMD3	bta-miR-2285b	-3.45
UBAC2	bta-miR-2285b	-3.45
SCOC	bta-miR-2285b	-3.45
FOXN2	bta-miR-2285b	-3.45
C7orf57	bta-miR-2285b	-3.45
LPCAT2	bta-miR-2285b	-3.45
DPY30	bta-miR-2285b	-3.45
DIRC2	bta-miR-2285b	-3.45
DUSP19	bta-miR-2285b	-3.45
GALK2	bta-miR-2285b	-3.45
SNAP23	bta-miR-2285b	-3.45
DGKE	bta-miR-2285b	-3.45
PTAR1	bta-miR-2285b	-3.45
ATF2	bta-miR-2285b	-3.45
RBM25	bta-miR-2285b	-3.45
RASSF5	bta-miR-2285b	-3.45
RAB6A	bta-miR-2285b	-3.45
RCBTB2	bta-miR-2285b	-3.45
RAC2	bta-miR-2285b	-3.45
INO80D	bta-miR-2285b	-3.45
GNG12	bta-miR-2285b	-3.45
LCOR	bta-miR-2285b	-3.45
ERLIN1	bta-miR-2285b	-3.45
SNX6	bta-miR-2285b	-3.45
GRPEL2	bta-miR-2285b	-3.45
KHDRBS1	bta-miR-2285b	-3.45
NAA35	bta-miR-2285b	-3.45
RHOT1	bta-miR-2285b	-3.45
SCP2	bta-miR-2285b	-3.45
TCEAL4	bta-miR-2285b	-3.45
FERMT1	bta-miR-2285b	-3.45
REXO2	bta-miR-2285b	-3.45
ZDHHC2	bta-miR-2285b	-3.45
CDC26	bta-miR-2285b	-3.45
CPOX	bta-miR-2285b	-3.45
AUH	bta-miR-2285b	-3.45
SGOL1	bta-miR-2285b	-3.45
LRRC4	bta-miR-2285b	-3.45
TOP2B	bta-miR-2285b	-3.45
COMMD3	bta-miR-2285b	-3.45
CEP55	bta-miR-2285b	-3.45
BCAT1	bta-miR-2285b	-3.45
GDPD1	bta-miR-2285b	-3.45
TWISTNB	bta-miR-2285b	-3.45
MRPS17	bta-miR-2285b	-3.45
EBNA1BP2	bta-miR-2285b	-3.45
CDKL1	bta-miR-2285b	-3.45
AMFR	bta-miR-2285b	-3.45
UGT2B17	bta-miR-2285b	-3.45
RUFY2	bta-miR-2285b	-3.45
ATG12	bta-miR-2285b	-3.45
DYNLT3	bta-miR-2285b	-3.45
MRGPRX2	bta-miR-2285b	-3.45
GRB2	bta-miR-2285b	-3.45
PBK	bta-miR-2285b	-3.45
SRPX	bta-miR-2285b	-3.45
ZCCHC6	bta-miR-2285b	-3.45
LYSMD3	bta-miR-2285b	-3.45
UBE2R2	bta-miR-2285b	-3.45
SAT1	bta-miR-2285b	-3.45
SEC11A	bta-miR-2285b	-3.45
KCNK1	bta-miR-2285b	-3.45
RPS27A	bta-miR-2285b	-3.45
PPRC1	bta-miR-2285b	-3.45
HMGCS1	bta-miR-2285b	-3.45
MRPS18B	bta-miR-2285b	-3.45
POLR2G	bta-miR-2285b	-3.45
IMPACT	bta-miR-2285b	-3.45
MITF	bta-miR-2285b	-3.45
GRAMD1B	bta-miR-2285b	-3.45
PPP3CB	bta-miR-2285b	-3.45
ATP12A	bta-miR-2285b	-3.45
MMD	bta-miR-2285b	-3.45
GALNT11	bta-miR-2285b	-3.45
MRPS24	bta-miR-2285b	-3.45
FCHSD2	bta-miR-2285b	-3.45
PEX7	bta-miR-2285b	-3.45
HDAC8	bta-miR-2285b	-3.45
CXXC5	bta-miR-2285b	-3.45
ZMAT4	bta-miR-2285b	-3.45
JUN	bta-miR-2285b	-3.45
RNF111	bta-miR-2285b	-3.45
ISCA2	bta-miR-2285b	-3.45
FAM175B	bta-miR-2285b	-3.45
MED17	bta-miR-2285b	-3.45
PAPOLA	bta-miR-2285b	-3.45
HECTD2	bta-miR-2285b	-3.45
EIF4A2	bta-miR-2285b	-3.45
PARP9	bta-miR-2285b	-3.45
NOLC1	bta-miR-2285b	-3.45
BRMS1L	bta-miR-2285b	-3.45
LYRM1	bta-miR-2285b	-3.45
CHAD	bta-miR-2285b	-3.45
PRDM4	bta-miR-2285b	-3.45
KIF3B	bta-miR-2285b	-3.45
GTF2E1	bta-miR-2285b	-3.45
FZD3	bta-miR-2285b	-3.45
MANEA	bta-miR-2285b	-3.45
ABCE1	bta-miR-2285b	-3.45
ADAT2	bta-miR-2285b	-3.45
STK39	bta-miR-2285b	-3.45
RAB35	bta-miR-2285b	-3.45
TCEA1	bta-miR-2285b	-3.45
ARMC2	bta-miR-2285b	-3.45
NEDD1	bta-miR-2285b	-3.45
GSTCD	bta-miR-2285b	-3.45
BLOC1S2	bta-miR-2285b	-3.45
GFRAL	bta-miR-2285b	-3.45
SMAD6	bta-miR-2285b	-3.45
AIDA	bta-miR-2285b	-3.45
BCL10	bta-miR-2285b	-3.45
LARP7	bta-miR-2285b	-3.45
FNDC3B	bta-miR-2285b	-3.45
TOX3	bta-miR-2285b	-3.45
PLEKHA8	bta-miR-2285b	-3.45
SOSTDC1	bta-miR-2285b	-3.45
SELT	bta-miR-2285b	-3.45
KRT36	bta-miR-2285b	-3.45
BBS7	bta-miR-2285b	-3.45
AIMP1	bta-miR-2285b	-3.45
HTATSF1	bta-miR-2285b	-3.45
ZNF354C	bta-miR-2285b	-3.45
ZIC2	bta-miR-2285b	-3.45
MAN1A1	bta-miR-2285b	-3.45
MTMR7	bta-miR-2285b	-3.45
BATF2	bta-miR-2285b	-3.45
CSNK1A1	bta-miR-2285b	-3.45
CCBE1	bta-miR-2285b	-3.45
NIPBL	bta-miR-2285b	-3.45
RPS24	bta-miR-2285b	-3.45
CHN1	bta-miR-2285b	-3.45
ANKS1B	bta-miR-2285b	-3.45
WDR20	bta-miR-2285b	-3.45
GAS2	bta-miR-2285b	-3.45
SPIN1	bta-miR-2285b	-3.45
CBLB	bta-miR-2285b	-3.45
PDS5A	bta-miR-2285b	-3.45
ICK	bta-miR-2285b	-3.45
UPP2	bta-miR-2285b	-3.45
MCM6	bta-miR-2285b	-3.45
AKR1B1	bta-miR-2285b	-3.45
SUDS3	bta-miR-2285b	-3.45
ZNF22	bta-miR-2285b	-3.45
ARL15	bta-miR-2285b	-3.45
TMF1	bta-miR-2285b	-3.45
OSTF1	bta-miR-2285b	-3.45
LRRC6	bta-miR-2285b	-3.45
PPME1	bta-miR-2285b	-3.45
SIX3	bta-miR-2285b	-3.45
MRPL35	bta-miR-2285b	-3.45
MAFK	bta-miR-2285b	-3.45
DCTN5	bta-miR-2285b	-3.45
FKBP1B	bta-miR-2285b	-3.45
ZNF33B	bta-miR-2285b	-3.45
RBM7	bta-miR-2285b	-3.45
TMX1	bta-miR-2285b	-3.45
MCFD2	bta-miR-2285b	-3.45
WWC2	bta-miR-2285b	-3.45
PKN2	bta-miR-2285b	-3.45
AZI2	bta-miR-2285b	-3.45
GNAS	bta-miR-2285b	-3.45
PTCD3	bta-miR-2285b	-3.45
EEA1	bta-miR-2285b	-3.45
MEX3C	bta-miR-2285b	-3.45
TSNAX	bta-miR-2285b	-3.45
CCNG1	bta-miR-2285b	-3.45
PDS5B	bta-miR-2285b	-3.45
SHOC2	bta-miR-2285b	-3.45
TMEM43	bta-miR-2285b	-3.45
MIER1	bta-miR-2285b	-3.45
JAK2	bta-miR-2285b	-3.45
DIRAS2	bta-miR-2285b	-3.45
SHCBP1	bta-miR-2285b	-3.45
CYCS	bta-miR-2285b	-3.45
RCN1	bta-miR-2285b	-3.45
DPAGT1	bta-miR-2285b	-3.45
LIPA	bta-miR-2285b	-3.45
LEPROT	bta-miR-2285b	-3.45
CTTNBP2NL	bta-miR-2285b	-3.45
RMI2	bta-miR-2285b	-3.45
NKRF	bta-miR-2285b	-3.45
ZBTB33	bta-miR-2285b	-3.45
SNRNP40	bta-miR-2285b	-3.45
ZNF318	bta-miR-2285b	-3.45
CTBS	bta-miR-2285b	-3.45
CAT	bta-miR-2285b	-3.45
FGF16	bta-miR-2285b	-3.45
LAMA1	bta-miR-2285b	-3.45
RBM4B	bta-miR-2285b	-3.45
LZTFL1	bta-miR-2285b	-3.45
TRAFD1	bta-miR-2285b	-3.45
ILF2	bta-miR-2285b	-3.45
NUP54	bta-miR-2285b	-3.45
RAB2A	bta-miR-2285b	-3.45
PSENEN	bta-miR-2285b	-3.45
SMOC1	bta-miR-2285b	-3.45
CAND1	bta-miR-2285b	-3.45
PSIP1	bta-miR-2285b	-3.45
NOL12	bta-miR-2285b	-3.45
RAB11B	bta-miR-2285b	-3.45
HNRNPA1	bta-miR-2285b	-3.45
DTWD2	bta-miR-2285b	-3.45
TOR3A	bta-miR-2285b	-3.45
PPP1R8	bta-miR-2285b	-3.45
FBXO11	bta-miR-2285b	-3.45
GJB2	bta-miR-2285b	-3.45
CDC7	bta-miR-2285b	-3.45
GNB5	bta-miR-2285b	-3.45
CCDC14	bta-miR-2285b	-3.45
RPL23A	bta-miR-2285b	-3.45
CROT	bta-miR-2285b	-3.45
PAK3	bta-miR-2285b	-3.45
PIK3R1	bta-miR-2285b	-3.45
TDRD3	bta-miR-2285b	-3.45
PTPN12	bta-miR-2285b	-3.45
KIF16B	bta-miR-2285b	-3.45
FNBP1L	bta-miR-2285b	-3.45
UBE2W	bta-miR-2285b	-3.45
EML4	bta-miR-2285b	-3.45
NODAL	bta-miR-2285b	-3.45
COIL	bta-miR-2285b	-3.45
ZFX	bta-miR-2285b	-3.45
DNAJB14	bta-miR-2285b	-3.45
ZNF382	bta-miR-2285b	-3.45
MXI1	bta-miR-2285b	-3.45
STAT2	bta-miR-2285b	-3.45
SDHAF2	bta-miR-2285b	-3.45
GNG10	bta-miR-2285b	-3.45
YIPF5	bta-miR-2285b	-3.45
RAB8B	bta-miR-2285b	-3.45
EGF	bta-miR-2285b	-3.45
MNAT1	bta-miR-2285b	-3.45
TERF2IP	bta-miR-2285b	-3.45
IFT81	bta-miR-2285b	-3.45
UPF3A	bta-miR-2285b	-3.45
NDFIP2	bta-miR-2285b	-3.45
TMEM50A	bta-miR-2285b	-3.45
RNF167	bta-miR-2285b	-3.45
EFNA2	bta-miR-2285b	-3.45
COL4A3BP	bta-miR-2285b	-3.45
B3GALNT2	bta-miR-2285b	-3.45
DEPDC1B	bta-miR-2285b	-3.45
PGAP1	bta-miR-2285b	-3.45
SHQ1	bta-miR-2285b	-3.45
INTU	bta-miR-2285b	-3.45
FBXO3	bta-miR-2285b	-3.45
SGTA	bta-miR-2285b	-3.45
RTN4	bta-miR-2285b	-3.45
LAP3	bta-miR-2285b	-3.45
UXS1	bta-miR-2285b	-3.45
HSF1	bta-miR-2285b	-3.45
BTF3L4	bta-miR-2285b	-3.45
CAPN2	bta-miR-2285b	-3.45
FAM19A4	bta-miR-2285b	-3.45
NOS3	bta-miR-2285b	-3.45
OTUD1	bta-miR-2285b	-3.45
ERLEC1	bta-miR-2285b	-3.45
SMEK1	bta-miR-2285b	-3.45
CDADC1	bta-miR-2285b	-3.45
MEN1	bta-miR-2285b	-3.45
TBC1D15	bta-miR-2285b	-3.45
PRPS2	bta-miR-2285b	-3.45
TFRC	bta-miR-2285b	-3.45
KRT85	bta-miR-2285b	-3.45
TERF1	bta-miR-2285b	-3.45
FAM96A	bta-miR-2285b	-3.45
UBE3A	bta-miR-2285b	-3.45
PTP4A1	bta-miR-2285b	-3.45
NAAA	bta-miR-2285b	-3.45
TTC8	bta-miR-2285b	-3.45
LGMN	bta-miR-2285b	-3.45
FBXO45	bta-miR-2285b	-3.45
RNASEH1	bta-miR-2285b	-3.45
CDC5L	bta-miR-2285b	-3.45
SESTD1	bta-miR-2285b	-3.45
ZNFX1	bta-miR-2285b	-3.45
RGS7BP	bta-miR-2285b	-3.45
SEC23A	bta-miR-2285b	-3.45
STAT3	bta-miR-2285b	-3.45
TMEM214	bta-miR-2285b	-3.45
FGD4	bta-miR-2285b	-3.45
KIAA1737	bta-miR-2285b	-3.45
ZADH2	bta-miR-2285b	-3.45
ZCCHC4	bta-miR-2285b	-3.45
RAB11A	bta-miR-2285b	-3.45
UPRT	bta-miR-2285b	-3.45
TRIM37	bta-miR-2285b	-3.45
RNF145	bta-miR-2285b	-3.45
SAMD12	bta-miR-2285b	-3.45
ZNF624	bta-miR-2285b	-3.45
HIAT1	bta-miR-2285b	-3.45
SSX2IP	bta-miR-2285b	-3.45
RNPC3	bta-miR-2285b	-3.45
CLK3	bta-miR-2285b	-3.45
PRND	bta-miR-2285b	-3.45
MAPK9	bta-miR-2285b	-3.45
ARMC8	bta-miR-2285b	-3.45
ACBD5	bta-miR-2285b	-3.45
SH3BGRL2	bta-miR-2285b	-3.45
AADAT	bta-miR-2285b	-3.45
CCDC102B	bta-miR-2285b	-3.45
AP1S3	bta-miR-2285b	-3.45
KLF12	bta-miR-2285b	-3.45
ALG6	bta-miR-2285b	-3.45
PTGR2	bta-miR-2285b	-3.45
TSC22D2	bta-miR-2285b	-3.45
QPCT	bta-miR-2285b	-3.45
MIOS	bta-miR-2285b	-3.45
ATP11C	bta-miR-2285b	-3.45
USP42	bta-miR-2285b	-3.45
LRRC17	bta-miR-2285b	-3.45
ZEB1	bta-miR-2285b	-3.45
PEX3	bta-miR-2285b	-3.45
LIG4	bta-miR-2285b	-3.45
BLMH	bta-miR-2285b	-3.45
GPR63	bta-miR-2285b	-3.45
RNF214	bta-miR-2285b	-3.45
TPK1	bta-miR-2285b	-3.45
IGF2BP2	bta-miR-2285b	-3.45
PTH2R	bta-miR-2285b	-3.45
CTDSPL2	bta-miR-2285b	-3.45
NAP1L1	bta-miR-2285b	-3.45
C6orf120	bta-miR-2285b	-3.45
MOCS3	bta-miR-2285b	-3.45
CALU	bta-miR-2285b	-3.45
SAMD8	bta-miR-2285b	-3.45
NUDT12	bta-miR-2285b	-3.45
PWWP2A	bta-miR-2285b	-3.45
RFC3	bta-miR-2285b	-3.45
NUDT4	bta-miR-2285b	-3.45
USP28	bta-miR-2285b	-3.45
ICOS	bta-miR-2285b	-3.45
MEF2A	bta-miR-2285b	-3.45
MTO1	bta-miR-2285b	-3.45
CLIC4	bta-miR-2285b	-3.45
ARID1B	bta-miR-2285b	-3.45
FOXJ3	bta-miR-2285b	-3.45
PDCD5	bta-miR-2285b	-3.45
ZNF654	bta-miR-2285b	-3.45
SPRY2	bta-miR-2285b	-3.45
PGM1	bta-miR-2285b	-3.45
MARCKSL1	bta-miR-2285b	-3.45
MED28	bta-miR-2285b	-3.45
RRM2	bta-miR-2285b	-3.45
MYO6	bta-miR-2285b	-3.45
CTNNA3	bta-miR-2285b	-3.45
PTGES3	bta-miR-2285b	-3.45
SMAP1	bta-miR-2285b	-3.45
ZDHHC13	bta-miR-2285b	-3.45
NAB1	bta-miR-2285b	-3.45
SOAT1	bta-miR-2285b	-3.45
NUMBL	bta-miR-2285b	-3.45
DDHD2	bta-miR-2285b	-3.45
MESDC2	bta-miR-2285b	-3.45
STAG2	bta-miR-2285b	-3.45
NRXN1	bta-miR-2285b	-3.45
SOCS4	bta-miR-2285b	-3.45
RPP14	bta-miR-2285b	-3.45
ARF6	bta-miR-2285b	-3.45
NOL4	bta-miR-2285b	-3.45
CCDC77	bta-miR-2285b	-3.45
PPP1R3C	bta-miR-2285b	-3.45
ZNF383	bta-miR-2285b	-3.45
TMEM65	bta-miR-2285b	-3.45
UCHL5	bta-miR-2285b	-3.45
TMEM9B	bta-miR-2285b	-3.45
LRCH1	bta-miR-2285b	-3.45
ZNF692	bta-miR-2285b	-3.45
DAB2IP	bta-miR-2285b	-3.45
PTPRM	bta-miR-2285b	-3.45
ZNF135	bta-miR-2285b	-3.45
NAA30	bta-miR-2285b	-3.45
LHFPL2	bta-miR-2285b	-3.45
PPM1E	bta-miR-2285b	-3.45
GABRA4	bta-miR-2285b	-3.45
EEF2K	bta-miR-2285b	-3.45
GCNT1	bta-miR-2285b	-3.45
CD46	bta-miR-2285b	-3.45
FBXO8	bta-miR-2285b	-3.45
STOM	bta-miR-2285b	-3.45
TMEM107	bta-miR-2285b	-3.45
WDR31	bta-miR-2285b	-3.45
TNFAIP8L1	bta-miR-2285b	-3.45
GFM1	bta-miR-2285b	-3.45
RFX5	bta-miR-2285b	-3.45
ATM	bta-miR-2285b	-3.45
HMBOX1	bta-miR-2285b	-3.45
NUBPL	bta-miR-2285b	-3.45
ALDH1A2	bta-miR-2285b	-3.45
C16orf80	bta-miR-2285b	-3.45
BECN1	bta-miR-2285b	-3.45
SLC10A7	bta-miR-2285b	-3.45
UBE2F	bta-miR-2285b	-3.45
NR2C2	bta-miR-2285b	-3.45
SCN11A	bta-miR-2285b	-3.45
IRF8	bta-miR-2285b	-3.45
PIAS2	bta-miR-2285b	-3.45
PCOLCE2	bta-miR-2285b	-3.45
STK36	bta-miR-2285b	-3.45
UBE2B	bta-miR-2285b	-3.45
SGCB	bta-miR-2285b	-3.45
CLCN5	bta-miR-2285b	-3.45
PGRMC2	bta-miR-2285b	-3.45
GMPS	bta-miR-2285b	-3.45
SPAG6	bta-miR-2285b	-3.45
PARVA	bta-miR-2285b	-3.45
GOLGA7	bta-miR-2285b	-3.45
MBOAT1	bta-miR-2285b	-3.45
BRD3	bta-miR-2285b	-3.45
FAM83D	bta-miR-2285b	-3.45
SLC44A5	bta-miR-2285b	-3.45
MDM4	bta-miR-2285b	-3.45
TMCC2	bta-miR-2285b	-3.45
CLIP3	bta-miR-2285b	-3.45
HPS3	bta-miR-2285b	-3.45
RBL2	bta-miR-2285b	-3.45
PPP4R2	bta-miR-2285b	-3.45
FDX1	bta-miR-2285b	-3.45
LRP11	bta-miR-2285b	-3.45
ARL6	bta-miR-2285b	-3.45
DDX21	bta-miR-2285b	-3.45
ORMDL1	bta-miR-2285b	-3.45
GPAM	bta-miR-2285b	-3.45
ZMAT3	bta-miR-2285b	-3.45
LRRC59	bta-miR-2285b	-3.45
RALGPS2	bta-miR-2285b	-3.45
DUSP11	bta-miR-2285b	-3.45
CS	bta-miR-2285b	-3.45
THUMPD1	bta-miR-2285b	-3.45
UBE2N	bta-miR-2285b	-3.45
VPS37A	bta-miR-2285b	-3.45
ENPP1	bta-miR-2285b	-3.45
GNA14	bta-miR-2285b	-3.45
AK2	bta-miR-2285b	-3.45
STEAP2	bta-miR-2285b	-3.45
MCPH1	bta-miR-2285b	-3.45
PRKRIP1	bta-miR-2285b	-3.45
GOPC	bta-miR-2285b	-3.45
TRIAP1	bta-miR-2285b	-3.45
MBNL2	bta-miR-2285b	-3.45
HOOK3	bta-miR-2285b	-3.45
TMEM19	bta-miR-2285b	-3.45
PROCR	bta-miR-2285b	-3.45
CEP350	bta-miR-2285b	-3.45
GFPT1	bta-miR-2285b	-3.45
SPAG9	bta-miR-2285b	-3.45
USP48	bta-miR-2285b	-3.45
ESF1	bta-miR-2285b	-3.45
AKIRIN1	bta-miR-2285b	-3.45
TESK2	bta-miR-2285b	-3.45
CCDC73	bta-miR-2285b	-3.45
GABPA	bta-miR-2285b	-3.45
VPS39	bta-miR-2285b	-3.45
STX12	bta-miR-2285b	-3.45
HEXIM1	bta-miR-2285b	-3.45
APPL2	bta-miR-2285b	-3.45
SBF2	bta-miR-2285b	-3.45
YIPF6	bta-miR-2285b	-3.45
VPS13A	bta-miR-2285b	-3.45
SPTAN1	bta-miR-2285b	-3.45
MBTD1	bta-miR-2285b	-3.45
ZC3H13	bta-miR-2285b	-3.45
DSG2	bta-miR-2285b	-3.45
TMEM194A	bta-miR-2285b	-3.45
DLAT	bta-miR-2285b	-3.45
RHOU	bta-miR-2285b	-3.45
MBNL1	bta-miR-2285b	-3.45
ARCN1	bta-miR-2285b	-3.45
M6PR	bta-miR-2285b	-3.45
OSMR	bta-miR-2285b	-3.45
ZNF24	bta-miR-2285b	-3.45
ANP32E	bta-miR-2285b	-3.45
CYP4V2	bta-miR-2285b	-3.45
DZIP3	bta-miR-2285b	-3.45
ZCWPW2	bta-miR-2285b	-3.45
MARVELD3	bta-miR-2285b	-3.45
ELL	bta-miR-2285b	-3.45
LARP4	bta-miR-2285b	-3.45
AEBP2	bta-miR-2285b	-3.45
CCNB1IP1	bta-miR-2285b	-3.45
RRAGC	bta-miR-2285b	-3.45
NT5DC1	bta-miR-2285b	-3.45
VEZF1	bta-miR-2285b	-3.45
EIF2AK3	bta-miR-2285b	-3.45
DOCK10	bta-miR-2285b	-3.45
FBXO36	bta-miR-2285b	-3.45
KCTD9	bta-miR-2285b	-3.45
ARL13B	bta-miR-2285b	-3.45
SPATA2	bta-miR-2285b	-3.45
GATAD2A	bta-miR-2285b	-3.45
AKTIP	bta-miR-2285b	-3.45
PRDX3	bta-miR-2285b	-3.45
DNAJC25	bta-miR-2285b	-3.45
HERC3	bta-miR-2285b	-3.45
NUDT3	bta-miR-2285b	-3.45
NIN	bta-miR-2285b	-3.45
ARL6IP1	bta-miR-2285b	-3.45
STRN	bta-miR-2285b	-3.45
SLC39A11	bta-miR-2285b	-3.45
LRAT	bta-miR-2285b	-3.45
PPIG	bta-miR-2285b	-3.45
HBP1	bta-miR-2285b	-3.45
MYB	bta-miR-2285b	-3.45
CCNJ	bta-miR-2285b	-3.45
ESRP1	bta-miR-2285b	-3.45
SOHLH2	bta-miR-2285b	-3.45
LHX3	bta-miR-2285b	-3.45
MAP3K7	bta-miR-2285b	-3.45
RPS6KA6	bta-miR-2285b	-3.45
RBM46	bta-miR-2285b	-3.45
RFX7	bta-miR-2285b	-3.45
TRAF4	bta-miR-2285b	-3.45
MCM9	bta-miR-2285b	-3.45
CD2AP	bta-miR-2285b	-3.45
CDH7	bta-miR-2285b	-3.45
ATG3	bta-miR-2285b	-3.45
CYP51A1	bta-miR-2285b	-3.45
MPZL1	bta-miR-2285b	-3.45
CHSY3	bta-miR-2285b	-3.45
PLEKHB2	bta-miR-2285b	-3.45
XIAP	bta-miR-2285b	-3.45
CASP3	bta-miR-2285b	-3.45
PHF16	bta-miR-2285b	-3.45
SEC24B	bta-miR-2285b	-3.45
RSPRY1	bta-miR-2285b	-3.45
KCNC1	bta-miR-2285b	-3.45
CASC5	bta-miR-2285b	-3.45
NCOA4	bta-miR-2285b	-3.45
NUDT5	bta-miR-2285b	-3.45
MTFR1	bta-miR-2285b	-3.45
RPL22L1	bta-miR-2285b	-3.45
CNIH4	bta-miR-2285b	-3.45
LEPROTL1	bta-miR-2285b	-3.45
DDAH1	bta-miR-2285b	-3.45
NDUFA5	bta-miR-2285b	-3.45
NET1	bta-miR-2285b	-3.45
WDFY1	bta-miR-2285b	-3.45
CPS1	bta-miR-2285b	-3.45
TMEM41A	bta-miR-2285b	-3.45
BRCC3	bta-miR-2285b	-3.45
NBR1	bta-miR-2285b	-3.45
ZNF154	bta-miR-2285b	-3.45
RALA	bta-miR-2285b	-3.45
OLA1	bta-miR-2285b	-3.45
HMMR	bta-miR-2285b	-3.45
SLC41A2	bta-miR-2285b	-3.45
RBBP4	bta-miR-2285b	-3.45
RPS6	bta-miR-2285b	-3.45
AMN1	bta-miR-2285b	-3.45
C8orf47	bta-miR-2285b	-3.45
LARS	bta-miR-2285b	-3.45
BCL9	bta-miR-2285b	-3.45
CDC42BPA	bta-miR-2285b	-3.45
TFCP2	bta-miR-2285b	-3.45
VPS26A	bta-miR-2285b	-3.45
ATP2B1	bta-miR-2285b	-3.45
YAF2	bta-miR-2285b	-3.45
MBLAC2	bta-miR-2285b	-3.45
FRMD4B	bta-miR-2285b	-3.45
TNFAIP8L3	bta-miR-2285b	-3.45
PPP2R5B	bta-miR-2285b	-3.45
ESD	bta-miR-2285b	-3.45
ATP5E	bta-miR-2285b	-3.45
ITCH	bta-miR-2285b	-3.45
HABP4	bta-miR-2285b	-3.45
EML1	bta-miR-2285b	-3.45
MAP7	bta-miR-2285b	-3.45
PLAGL1	bta-miR-2285b	-3.45
WFIKKN2	bta-miR-2285b	-3.45
LRRTM2	bta-miR-2285b	-3.45
GPR3	bta-miR-2285b	-3.45
EEF2	bta-miR-2285b	-3.45
OXCT1	bta-miR-2285b	-3.45
DCTN6	bta-miR-2285b	-3.45
LSM14A	bta-miR-2285b	-3.45
APH1A	bta-miR-2285b	-3.45
ZNF415	bta-miR-2285b	-3.45
UHMK1	bta-miR-2285b	-3.45
IP6K2	bta-miR-2285b	-3.45
UHRF2	bta-miR-2285b	-3.45
SLC25A40	bta-miR-2285b	-3.45
ISOC1	bta-miR-2285b	-3.45
UBN2	bta-miR-2285b	-3.45
ZNF79	bta-miR-2285b	-3.45
RPL37	bta-miR-2285b	-3.45
CHMP2B	bta-miR-2285b	-3.45
ZBTB44	bta-miR-2285b	-3.45
SUCLG2	bta-miR-2285b	-3.45
CCDC85A	bta-miR-2285b	-3.45
MMD2	bta-miR-2285b	-3.45
TPP2	bta-miR-2285b	-3.45
PDK1	bta-miR-2285b	-3.45
MKX	bta-miR-2285b	-3.45
PRKG1	bta-miR-2285b	-3.45
PRMT3	bta-miR-2285b	-3.45
TRIP11	bta-miR-2285b	-3.45
CDV3	bta-miR-2285b	-3.45
PAFAH1B2	bta-miR-2285b	-3.45
ARFIP1	bta-miR-2285b	-3.45
MAL2	bta-miR-2285b	-3.45
INPP4A	bta-miR-2285b	-3.45
CHRAC1	bta-miR-2285b	-3.45
ZBTB6	bta-miR-2285b	-3.45
CYP20A1	bta-miR-2285b	-3.45
STT3B	bta-miR-2285b	-3.45
FPGT	bta-miR-2285b	-3.45
PTGIS	bta-miR-2285b	-3.45
ZBTB5	bta-miR-2285b	-3.45
PAQR3	bta-miR-2285b	-3.45
EIF3L	bta-miR-2285b	-3.45
FAM177A1	bta-miR-2285b	-3.45
OSBPL9	bta-miR-2285b	-3.45
PPP1R2	bta-miR-2285b	-3.45
ROCK1	bta-miR-2285b	-3.45
CNST	bta-miR-2285b	-3.45
IQGAP1	bta-miR-2285b	-3.45
TSC1	bta-miR-2285b	-3.45
UBE2Q2	bta-miR-2285b	-3.45
DHTKD1	bta-miR-2285b	-3.45
UBE2E2	bta-miR-2285b	-3.45
RAB11FIP2	bta-miR-2285b	-3.45
MRPS16	bta-miR-2285b	-3.45
LIMA1	bta-miR-2285b	-3.45
PDIA6	bta-miR-2285b	-3.45
ZCCHC7	bta-miR-2285b	-3.45
WNT2B	bta-miR-2285b	-3.45
GJA1	bta-miR-2285b	-3.45
RPS6KB1	bta-miR-2285b	-3.45
USP39	bta-miR-2285b	-3.45
SNAPC3	bta-miR-2285b	-3.45
TMEFF1	bta-miR-2285b	-3.45
FKBP1A	bta-miR-2285b	-3.45
AHR	bta-miR-2285b	-3.45
CPE	bta-miR-2285b	-3.45
RNMT	bta-miR-2285b	-3.45
MOCS2	bta-miR-2285b	-3.45
NUDT11	bta-miR-2285b	-3.45
CCDC126	bta-miR-2285b	-3.45
WDR12	bta-miR-2285b	-3.45
ANO4	bta-miR-2285b	-3.45
VWC2L	bta-miR-2285b	-3.45
STAG1	bta-miR-2285b	-3.45
B4GALT6	bta-miR-2285b	-3.45
PPAT	bta-miR-2285b	-3.45
EPN2	bta-miR-2285b	-3.45
BNIPL	bta-miR-2285b	-3.45
TRPM3	bta-miR-2285b	-3.45
SLC30A7	bta-miR-2285b	-3.45
RPL9	bta-miR-2285b	-3.45
H2AFY	bta-miR-2285b	-3.45
ACBD3	bta-miR-2285b	-3.45
RCAN3	bta-miR-2285b	-3.45
ARHGEF19	bta-miR-2285b	-3.45
ACOX1	bta-miR-2285b	-3.45
SLC6A5	bta-miR-2285b	-3.45
KLHDC1	bta-miR-2285b	-3.45
SERINC5	bta-miR-2285b	-3.45
TANK	bta-miR-2285b	-3.45
DGKH	bta-miR-2285b	-3.45
CA2	bta-miR-2285b	-3.45
AUTS2	bta-miR-2285b	-3.45
SLC30A4	bta-miR-2285b	-3.45
ENY2	bta-miR-2285b	-3.45
TMEM169	bta-miR-2285b	-3.45
DYM	bta-miR-2285b	-3.45
MYO1E	bta-miR-2285b	-3.45
NEDD4	bta-miR-2285b	-3.45
TRNT1	bta-miR-2285b	-3.45
CPEB2	bta-miR-2285b	-3.45
ATXN1	bta-miR-2285b	-3.45
RAP1A	bta-miR-2285b	-3.45
IL6ST	bta-miR-2285b	-3.45
ACSL6	bta-miR-2285b	-3.45
ATXN7L1	bta-miR-2285b	-3.45
FBXO33	bta-miR-2285b	-3.45
MAP3K1	bta-miR-2285b	-3.45
TPRG1L	bta-miR-2285b	-3.45
PCCA	bta-miR-2285b	-3.45
TMX3	bta-miR-2285b	-3.45
LRIG2	bta-miR-2285b	-3.45
LRRC8B	bta-miR-2285b	-3.45
TACSTD2	bta-miR-2285b	-3.45
CLIP1	bta-miR-2285b	-3.45
FKTN	bta-miR-2285b	-3.45
CCDC50	bta-miR-2285b	-3.45
RABEP2	bta-miR-2285b	-3.45
PRKAA2	bta-miR-2285b	-3.45
MYO9A	bta-miR-2285b	-3.45
MAN2A1	bta-miR-2285b	-3.45
CHMP1B	bta-miR-2285b	-3.45
PDE4DIP	bta-miR-2285b	-3.45
TIMM8A	bta-miR-2285b	-3.45
NUTF2	bta-miR-2285b	-3.45
YTHDF1	bta-miR-2285b	-3.45
SLC4A7	bta-miR-2285b	-3.45
TMEM209	bta-miR-2285b	-3.45
CACNA2D1	bta-miR-2285b	-3.45
GPR133	bta-miR-2285b	-3.45
CHD4	bta-miR-2285b	-3.45
TUBGCP4	bta-miR-2285b	-3.45
TPX2	bta-miR-2285b	-3.45
RAB11FIP1	bta-miR-2285b	-3.45
NAMPT	bta-miR-2285b	-3.45
SLC44A1	bta-miR-2285b	-3.45
BTF3	bta-miR-2285b	-3.45
PBX3	bta-miR-2285b	-3.45
MT1A	bta-miR-2285b	-3.45
EIF5	bta-miR-2285b	-3.45
TMOD2	bta-miR-2285b	-3.45
SLC16A2	bta-miR-2285b	-3.45
FAM92A1	bta-miR-2285b	-3.45
SLC16A10	bta-miR-2285b	-3.45
PURG	bta-miR-2285b	-3.45
PRPF38A	bta-miR-2285b	-3.45
RASL10B	bta-miR-2285b	-3.45
ATG10	bta-miR-2285b	-3.45
ZYG11B	bta-miR-2285b	-3.45
NHS	bta-miR-2285b	-3.45
ZNRF2	bta-miR-2285b	-3.45
RAB3GAP1	bta-miR-2285b	-3.45
LIFR	bta-miR-2285b	-3.45
ENAH	bta-miR-2285b	-3.45
NETO2	bta-miR-2285b	-3.45
ZDHHC9	bta-miR-2285b	-3.45
AR	bta-miR-2285b	-3.45
RNF144B	bta-miR-2285b	-3.45
MSL1	bta-miR-2285b	-3.45
ELK3	bta-miR-2285b	-3.45
LCP2	bta-miR-2285b	-3.45
PDE12	bta-miR-2285b	-3.45
IPP	bta-miR-2285b	-3.45
CREBL2	bta-miR-2285b	-3.45
ELOVL2	bta-miR-2285b	-3.45
DFFA	bta-miR-2285b	-3.45
HNRNPA3	bta-miR-2285b	-3.45
G3BP2	bta-miR-2285b	-3.45
ROBO2	bta-miR-2285b	-3.45
GDA	bta-miR-2285b	-3.45
TTC9C	bta-miR-2285b	-3.45
ATE1	bta-miR-2285b	-3.45
SNX10	bta-miR-2285b	-3.45
PCGF5	bta-miR-2285b	-3.45
MFAP3	bta-miR-2285b	-3.45
SORCS1	bta-miR-2285b	-3.45
MYEF2	bta-miR-2285b	-3.45
PHF17	bta-miR-2285b	-3.45
LAMP2	bta-miR-2285b	-3.45
APBB2	bta-miR-2285b	-3.45
FYTTD1	bta-miR-2285b	-3.45
NCEH1	bta-miR-2285b	-3.45
WIPF2	bta-miR-2285b	-3.45
POU2F1	bta-miR-2285b	-3.45
PHLDB2	bta-miR-2285b	-3.45
AGFG1	bta-miR-2285b	-3.45
MTUS1	bta-miR-2285b	-3.45
CPEB3	bta-miR-2285b	-3.45
POLE3	bta-miR-2285b	-3.45
TDRD1	bta-miR-2285b	-3.45
GIPC2	bta-miR-2285b	-3.45
RNF217	bta-miR-2285b	-3.45
BBX	bta-miR-2285b	-3.45
DDX24	bta-miR-2285b	-3.45
TXNL4B	bta-miR-2285b	-3.45
RBBP5	bta-miR-2285b	-3.45
ZNF800	bta-miR-2285b	-3.45
THAP6	bta-miR-2285b	-3.45
DLG1	bta-miR-2285b	-3.45
PRKCI	bta-miR-2285b	-3.45
TNRC6A	bta-miR-2285b	-3.45
ELMOD1	bta-miR-2285b	-3.45
TMEM30B	bta-miR-2285b	-3.45
STX6	bta-miR-2285b	-3.45
GLCE	bta-miR-2285b	-3.45
BRWD1	bta-miR-2285b	-3.45
GMCL1	bta-miR-2285b	-3.45
SUMO3	bta-miR-2285b	-3.45
YTHDC2	bta-miR-2285b	-3.45
KIF14	bta-miR-2285b	-3.45
GCLM	bta-miR-2285b	-3.45
SMAD2	bta-miR-2285b	-3.45
CISD1	bta-miR-2285b	-3.45
MPP7	bta-miR-2285b	-3.45
SPAG16	bta-miR-2285b	-3.45
PAICS	bta-miR-2285b	-3.45
GLRX3	bta-miR-2285b	-3.45
KCTD12	bta-miR-2285b	-3.45
SCML2	bta-miR-2285b	-3.45
STK38L	bta-miR-2285b	-3.45
TMCO1	bta-miR-2285b	-3.45
E2F4	bta-miR-2285b	-3.45
NBEAL1	bta-miR-2285b	-3.45
RC3H1	bta-miR-2285b	-3.45
STC1	bta-miR-2285b	-3.45
GOLGA5	bta-miR-2285b	-3.45
MTF2	bta-miR-2285b	-3.45
COQ6	bta-miR-2285b	-3.45
SPRED2	bta-miR-2285b	-3.45
TXNDC15	bta-miR-2285b	-3.45
POMP	bta-miR-2285b	-3.45
HIST1H2BN	bta-miR-2285b	-3.45
WDR11	bta-miR-2285b	-3.45
RORA	bta-miR-2285b	-3.45
GNA13	bta-miR-2285b	-3.45
ERN1	bta-miR-2285b	-3.45
H2AFV	bta-miR-2285b	-3.45
RRAGD	bta-miR-2285b	-3.45
LNX2	bta-miR-2285b	-3.45
RICTOR	bta-miR-2285b	-3.45
NR1I2	bta-miR-2285b	-3.45
RAD1	bta-miR-2285b	-3.45
TLK1	bta-miR-2285b	-3.45
KATNAL1	bta-miR-2285b	-3.45
ZFAND3	bta-miR-2285b	-3.45
DCUN1D3	bta-miR-2285b	-3.45
FAM120A	bta-miR-2285b	-3.45
ZNF445	bta-miR-2285b	-3.45
JARID2	bta-miR-2285b	-3.45
DMRT2	bta-miR-2285b	-3.45
FER	bta-miR-2285b	-3.45
FBXL7	bta-miR-2285b	-3.45
CHMP6	bta-miR-2285b	-3.45
SYT11	bta-miR-2285b	-3.45
MACC1	bta-miR-2285b	-3.45
TGFBR3	bta-miR-2285b	-3.45
UTP6	bta-miR-2285b	-3.45
KLHL18	bta-miR-2285b	-3.45
ABCA9	bta-miR-2285b	-3.45
RAD23B	bta-miR-2285b	-3.45
UBR2	bta-miR-2285b	-3.45
KRAS	bta-miR-2285b	-3.45
GOLPH3L	bta-miR-2285b	-3.45
MRE11A	bta-miR-2285b	-3.45
PRDM8	bta-miR-2285b	-3.45
SLC35B4	bta-miR-2285b	-3.45
PGM3	bta-miR-2285b	-3.45
MTF1	bta-miR-2285b	-3.45
PROSC	bta-miR-2285b	-3.45
VKORC1L1	bta-miR-2285b	-3.45
COPS7B	bta-miR-2285b	-3.45
ERGIC2	bta-miR-2285b	-3.45
GNG2	bta-miR-2285b	-3.45
TTC5	bta-miR-2285b	-3.45
RBMS3	bta-miR-2285b	-3.45
SLC4A4	bta-miR-2285b	-3.45
ZNF529	bta-miR-2285b	-3.45
KIF7	bta-miR-2285b	-3.45
AGMAT	bta-miR-2285b	-3.45
CD44	bta-miR-2285b	-3.45
MGAT2	bta-miR-2285b	-3.45
STX16	bta-miR-2285b	-3.45
ARL5B	bta-miR-2285b	-3.45
HBS1L	bta-miR-2285b	-3.45
RGS18	bta-miR-2285b	-3.45
MYSM1	bta-miR-2285b	-3.45
ZNF10	bta-miR-2285b	-3.45
FLT3	bta-miR-2285b	-3.45
HOOK1	bta-miR-2285b	-3.45
CTH	bta-miR-2285b	-3.45
TMEM163	bta-miR-2285b	-3.45
SPTBN1	bta-miR-2285b	-3.45
PHAX	bta-miR-2285b	-3.45
COBLL1	bta-miR-2285b	-3.45
LPAR3	bta-miR-2285b	-3.45
PSEN1	bta-miR-2285b	-3.45
EHD4	bta-miR-2285b	-3.45
FBXO21	bta-miR-2285b	-3.45
SLIT3	bta-miR-2285b	-3.45
KBTBD7	bta-miR-2285b	-3.45
ARPC4	bta-miR-2285b	-3.45
SLC39A9	bta-miR-2285b	-3.45
IER3IP1	bta-miR-2285b	-3.45
TTBK2	bta-miR-2285b	-3.45
PGK1	bta-miR-2285b	-3.45
GPC4	bta-miR-2285b	-3.45
ABCG2	bta-miR-2285b	-3.45
OSGIN2	bta-miR-2285b	-3.45
WDR70	bta-miR-2285b	-3.45
PCDHA13	bta-miR-2285b	-3.45
TACC1	bta-miR-2285b	-3.45
WDR5	bta-miR-2285b	-3.45
SPATS2	bta-miR-2285b	-3.45
TMEM47	bta-miR-2285b	-3.45
CNOT6L	bta-miR-2285b	-3.45
PIWIL3	bta-miR-2285b	-3.45
NAA50	bta-miR-2285b	-3.45
GOSR2	bta-miR-2285b	-3.45
BCL2L11	bta-miR-2285b	-3.45
RBM8A	bta-miR-2285b	-3.45
SLC23A2	bta-miR-2285b	-3.45
TAF5	bta-miR-2285b	-3.45
AMZ1	bta-miR-2285b	-3.45
CCNL1	bta-miR-2285b	-3.45
CLIP4	bta-miR-2285b	-3.45
ZW10	bta-miR-2285b	-3.45
STK24	bta-miR-2285b	-3.45
TNKS	bta-miR-2285b	-3.45
MRAS	bta-miR-2285b	-3.45
RAB14	bta-miR-2285b	-3.45
RIC8B	bta-miR-2285b	-3.45
FGFR1OP	bta-miR-2285b	-3.45
RAB21	bta-miR-2285b	-3.45
PPM1A	bta-miR-2285b	-3.45
CHFR	bta-miR-2285b	-3.45
FAT1	bta-miR-2285b	-3.45
ZNF638	bta-miR-2285b	-3.45
GPR20	bta-miR-2285b	-3.45
LRRC49	bta-miR-2285b	-3.45
RAB18	bta-miR-2285b	-3.45
TNRC6C	bta-miR-2285b	-3.45
CHURC1	bta-miR-2285b	-3.45
TOR1AIP2	bta-miR-2285b	-3.45
ETV1	bta-miR-2285b	-3.45
INA	bta-miR-2285b	-3.45
PPM1L	bta-miR-2285b	-3.45
GAD1	bta-miR-2285b	-3.45
PHYHIPL	bta-miR-2285b	-3.45
EIF4E3	bta-miR-2285b	-3.45
PRDM6	bta-miR-2285b	-3.45
MAK16	bta-miR-2285b	-3.45
UBXN2A	bta-miR-2285b	-3.45
NRIP1	bta-miR-2285b	-3.45
SNX13	bta-miR-2285b	-3.45
UBQLN2	bta-miR-2285b	-3.45
KDM4C	bta-miR-2285b	-3.45
PLXDC1	bta-miR-2285b	-3.45
NR1D2	bta-miR-2285b	-3.45
PANK3	bta-miR-2285b	-3.45
PPP6C	bta-miR-2285b	-3.45
USP24	bta-miR-2285b	-3.45
POU3F1	bta-miR-2285b	-3.45
HSPA12A	bta-miR-2285b	-3.45
SNAP25	bta-miR-2285b	-3.45
ITPR1	bta-miR-2285b	-3.45
PREPL	bta-miR-2285b	-3.45
EXTL3	bta-miR-2285b	-3.45
TMEM168	bta-miR-2285b	-3.45
CBX1	bta-miR-2285b	-3.45
SEC24A	bta-miR-2285b	-3.45
OSBPL6	bta-miR-2285b	-3.45
CPSF2	bta-miR-2285b	-3.45
TMEM64	bta-miR-2285b	-3.45
CDK1	bta-miR-2285b	-3.45
BVES	bta-miR-2285b	-3.45
EDNRA	bta-miR-2285b	-3.45
EIF2S1	bta-miR-2285b	-3.45
RBM3	bta-miR-2285b	-3.45
MMP16	bta-miR-2285b	-3.45
STXBP4	bta-miR-2285b	-3.45
GAB1	bta-miR-2285b	-3.45
TNKS2	bta-miR-2285b	-3.45
ACTR2	bta-miR-2285b	-3.45
STOML1	bta-miR-2285b	-3.45
SLC25A30	bta-miR-2285b	-3.45
CBX5	bta-miR-2285b	-3.45
YIPF4	bta-miR-2285b	-3.45
JMJD1C	bta-miR-2285b	-3.45
MRPL3	bta-miR-2285b	-3.45
BRWD3	bta-miR-2285b	-3.45
AMIGO1	bta-miR-2285b	-3.45
REL	bta-miR-2285b	-3.45
CLASP2	bta-miR-2285b	-3.45
ANKRD13A	bta-miR-2285b	-3.45
RAPGEF6	bta-miR-2285b	-3.45
CHL1	bta-miR-2285b	-3.45
SENP7	bta-miR-2285b	-3.45
BACH1	bta-miR-2285b	-3.45
SLC36A1	bta-miR-2285b	-3.45
ELAVL3	bta-miR-2285b	-3.45
MAPK10	bta-miR-2285b	-3.45
ARHGAP19	bta-miR-2285b	-3.45
MYH10	bta-miR-2285b	-3.45
LTBP2	bta-miR-2285b	-3.45
PCDH19	bta-miR-2285b	-3.45
USP34	bta-miR-2285b	-3.45
ZRANB1	bta-miR-2285b	-3.45
RBM22	bta-miR-2285b	-3.45
GTF2A1	bta-miR-2285b	-3.45
FTO	bta-miR-2285b	-3.45
HIPK1	bta-miR-2285b	-3.45
KDM5A	bta-miR-2285b	-3.45
TXNDC12	bta-miR-2285b	-3.45
ATMIN	bta-miR-2285b	-3.45
NOTCH2	bta-miR-2285b	-3.45
TRIM33	bta-miR-2285b	-3.45
GPRIN3	bta-miR-2285b	-3.45
ZBTB43	bta-miR-2285b	-3.45
STON1	bta-miR-2285b	-3.45
AGGF1	bta-miR-2285b	-3.45
WARS2	bta-miR-2285b	-3.45
CYP19A1	bta-miR-2285b	-3.45
AP1G1	bta-miR-2285b	-3.45
GNAI3	bta-miR-2285b	-3.45
PPP2R5A	bta-miR-2285b	-3.45
RCHY1	bta-miR-2285b	-3.45
STRN3	bta-miR-2285b	-3.45
MAP1B	bta-miR-2285b	-3.45
SCG3	bta-miR-2285b	-3.45
CTDSP2	bta-miR-2285b	-3.45
DPY19L3	bta-miR-2285b	-3.45
TBC1D19	bta-miR-2285b	-3.45
SDC2	bta-miR-2285b	-3.45
LYRM7	bta-miR-2285b	-3.45
MIPOL1	bta-miR-2285b	-3.45
TMEM39A	bta-miR-2285b	-3.45
TP53INP1	bta-miR-2285b	-3.45
TNFRSF19	bta-miR-2285b	-3.45
LRRC8C	bta-miR-2285b	-3.45
WDR48	bta-miR-2285b	-3.45
PIAS1	bta-miR-2285b	-3.45
SLC6A2	bta-miR-2285b	-3.45
DUSP10	bta-miR-2285b	-3.45
TRIM24	bta-miR-2285b	-3.45
DCAF12	bta-miR-2285b	-3.45
ZSCAN12	bta-miR-2285b	-3.45
KDSR	bta-miR-2285b	-3.45
ALAD	bta-miR-2285b	-3.45
FAM151B	bta-miR-2285b	-3.45
SPRED1	bta-miR-2285b	-3.45
KIN	bta-miR-2285b	-3.45
DCUN1D1	bta-miR-2285b	-3.45
RBBP8	bta-miR-2285b	-3.45
RAD50	bta-miR-2285b	-3.45
RAD54B	bta-miR-2285b	-3.45
ALDH1L2	bta-miR-2285b	-3.45
TCF12	bta-miR-2285b	-3.45
TRIM26	bta-miR-2285b	-3.45
GRK4	bta-miR-2285b	-3.45
SLC6A4	bta-miR-2285b	-3.45
ITGA4	bta-miR-2285b	-3.45
UBR1	bta-miR-2285b	-3.45
BAMBI	bta-miR-2285b	-3.45
PAFAH1B1	bta-miR-2285b	-3.45
BACE2	bta-miR-2285b	-3.45
AGPAT5	bta-miR-2285b	-3.45
WSB2	bta-miR-2285b	-3.45
KIF2A	bta-miR-2285b	-3.45
ANKRD49	bta-miR-2285b	-3.45
AGO2	bta-miR-2285b	-3.45
ACSS3	bta-miR-2285b	-3.45
PHF6	bta-miR-2285b	-3.45
ERG	bta-miR-2285b	-3.45
GTF2I	bta-miR-2285b	-3.45
UBA5	bta-miR-2285b	-3.45
PNMA2	bta-miR-2285b	-3.45
ARHGAP5	bta-miR-2285b	-3.45
FREM1	bta-miR-2285b	-3.45
OSBPL8	bta-miR-2285b	-3.45
WDR41	bta-miR-2285b	-3.45
GRSF1	bta-miR-2285b	-3.45
FMR1	bta-miR-2285b	-3.45
YWHAG	bta-miR-2285b	-3.45
YWHAQ	bta-miR-2285b	-3.45
HIF1A	bta-miR-2285b	-3.45
IRF2BP2	bta-miR-2285b	-3.45
LMBRD2	bta-miR-2285b	-3.45
ZNF292	bta-miR-2285b	-3.45
UHRF1BP1	bta-miR-2285b	-3.45
DNA2	bta-miR-2285b	-3.45
FGFR2	bta-miR-2285b	-3.45
EXOC5	bta-miR-2285b	-3.45
N4BP1	bta-miR-2285b	-3.45
NLN	bta-miR-2285b	-3.45
NEK7	bta-miR-2285b	-3.45
ZCCHC17	bta-miR-2285b	-3.45
UBE2L3	bta-miR-2285b	-3.45
UBTF	bta-miR-2285b	-3.45
SETX	bta-miR-2285b	-3.45
IDH3A	bta-miR-2285b	-3.45
TSN	bta-miR-2285b	-3.45
GNS	bta-miR-2285b	-3.45
TMEM14C	bta-miR-2285b	-3.45
COPS2	bta-miR-2285b	-3.45
SOX5	bta-miR-2285b	-3.45
ZRANB3	bta-miR-2285b	-3.45
USP37	bta-miR-2285b	-3.45
GK	bta-miR-2285b	-3.45
BAG5	bta-miR-2285b	-3.45
SAR1B	bta-miR-2285b	-3.45
PCF11	bta-miR-2285b	-3.45
PTGS1	bta-miR-2285b	-3.45
MTSS1	bta-miR-2285b	-3.45
CLCN3	bta-miR-2285b	-3.45
CDH1	bta-miR-2285b	-3.45
NFATC2	bta-miR-2285b	-3.45
WWP2	bta-miR-2285b	-3.45
RNF222	bta-miR-2285b	-3.45
PCMTD2	bta-miR-2285b	-3.45
NUMA1	bta-miR-2285b	-3.45
SSTR3	bta-miR-2285b	-3.45
MTCH1	bta-miR-2285b	-3.45
SLC9A9	bta-miR-2285b	-3.45
ZBTB39	bta-miR-2285b	-3.45
NFATC3	bta-miR-2285b	-3.45
LONRF1	bta-miR-2285b	-3.45
NOX5	bta-miR-2285b	-3.45
LRP6	bta-miR-2285b	-3.45
PRIMA1	bta-miR-2285b	-3.45
DOCK9	bta-miR-2285b	-3.45
GSPT1	bta-miR-2285b	-3.45
ATP11A	bta-miR-2285b	-3.45
KLF17	bta-miR-2285b	-3.45
E2F3	bta-miR-2285b	-3.45
CADM3	bta-miR-2285b	-3.45
LYN	bta-miR-2285b	-3.45
RNF26	bta-miR-2285b	-3.45
ITGA6	bta-miR-2285b	-3.45
NKX2-2	bta-miR-2285b	-3.45
DMWD	bta-miR-2285b	-3.45
GRHL2	bta-miR-2285b	-3.45
CHST10	bta-miR-2285b	-3.45
EI24	bta-miR-2285b	-3.45
FAM117A	bta-miR-2285b	-3.45
MAX	bta-miR-2285b	-3.45
WRB	bta-miR-2285b	-3.45
DIS3	bta-miR-2285b	-3.45
PRKCH	bta-miR-2285b	-3.45
ZNF646	bta-miR-2285b	-3.45
AKAP11	bta-miR-2285b	-3.45
TAT	bta-miR-2285b	-3.45
SCN8A	bta-miR-2285b	-3.45
SEPT9	bta-miR-2285b	-3.45
IGSF11	bta-miR-2285b	-3.45
CTNNB1	bta-miR-2285b	-3.45
ATP2B4	bta-miR-2285b	-3.45
FAM124B	bta-miR-2285b	-3.45
CHM	bta-miR-2285b	-3.45
ADH5	bta-miR-2285b	-3.45
KDR	bta-miR-2285b	-3.45
FSD1	bta-miR-2285b	-3.45
MAP2K4	bta-miR-2285b	-3.45
PFKFB2	bta-miR-2285b	-3.45
WDR52	bta-miR-2285b	-3.45
INPP5F	bta-miR-2285b	-3.45
CAMKV	bta-miR-2285b	-3.45
SEC14L3	bta-miR-2285b	-3.45
ANLN	bta-miR-2285b	-3.45
DSP	bta-miR-2285b	-3.45
PHF20	bta-miR-2285b	-3.45
ZNF572	bta-miR-2285b	-3.45
RCBTB1	bta-miR-2285b	-3.45
HAS3	bta-miR-2285b	-3.45
ARHGAP21	bta-miR-2285b	-3.45
KLHL32	bta-miR-2285b	-3.45
SNX29	bta-miR-2285b	-3.45
GFPT2	bta-miR-2285b	-3.45
BAZ1B	bta-miR-2285b	-3.45
SLC26A2	bta-miR-2285b	-3.45
FAM46B	bta-miR-2285b	-3.45
MRPL4	bta-miR-2285b	-3.45
ABR	bta-miR-2285b	-3.45
DLG5	bta-miR-2285b	-3.45
FXR2	bta-miR-2285b	-3.45
JPH3	bta-miR-2285b	-3.45
ATRN	bta-miR-2285b	-3.45
PLEKHA6	bta-miR-2285b	-3.45
PDZD8	bta-miR-2285b	-3.45
MYADM	bta-miR-2285b	-3.45
SLC39A14	bta-miR-2285b	-3.45
THBS1	bta-miR-2285b	-3.45
POMGNT1	bta-miR-2285b	-3.45
MYLK	bta-miR-2285b	-3.45
HECA	bta-miR-2285b	-3.45
CNNM2	bta-miR-2285b	-3.45
LANCL1	bta-miR-2285b	-3.45
FAM122A	bta-miR-2285b	-3.45
GAB2	bta-miR-2285b	-3.45
PDXP	bta-miR-2285b	-3.45
NANOS1	bta-miR-2285b	-3.45
SEC62	bta-miR-2285b	-3.45
HMGXB4	bta-miR-2285b	-3.45
MYO1B	bta-miR-2285b	-3.45
RANBP10	bta-miR-2285b	-3.45
SNX14	bta-miR-2285b	-3.45
H2AFJ	bta-miR-2285b	-3.45
SEPT11	bta-miR-2285b	-3.45
VTI1B	bta-miR-2285b	-3.45
FAR1	bta-miR-2285b	-3.45
ZNF793	bta-miR-2285b	-3.45
AKAP6	bta-miR-2285b	-3.45
PTPN14	bta-miR-2285b	-3.45
PPTC7	bta-miR-2285b	-3.45
SRGAP1	bta-miR-2285b	-3.45
PLCH2	bta-miR-2285b	-3.45
TRPS1	bta-miR-2285b	-3.45
ST13	bta-miR-2285b	-3.45
AGPAT3	bta-miR-2285b	-3.45
TRMT6	bta-miR-2285b	-3.45
ARMC10	bta-miR-2285b	-3.45
NHLRC2	bta-miR-2285b	-3.45
ARL1	bta-miR-2285b	-3.45
NAPEPLD	bta-miR-2285b	-3.45
SEC22C	bta-miR-2285b	-3.45
DHX36	bta-miR-2285b	-3.45
NRG1	bta-miR-2285b	-3.45
NAV2	bta-miR-2285b	-3.45
CDC25C	bta-miR-2285b	-3.45
BLCAP	bta-miR-2285b	-3.45
PTCH1	bta-miR-2285b	-3.45
MEST	bta-miR-2285b	-3.45
CTDSPL	bta-miR-2285b	-3.45
KCTD15	bta-miR-2285b	-3.45
ZZZ3	bta-miR-2285b	-3.45
PRKD3	bta-miR-2285b	-3.45
TMEM206	bta-miR-2285b	-3.45
ARF1	bta-miR-2285b	-3.45
SLC10A6	bta-miR-2285b	-3.45
RTF1	bta-miR-2285b	-3.45
ZSCAN20	bta-miR-2285b	-3.45
ALCAM	bta-miR-2285b	-3.45
PPIC	bta-miR-2285b	-3.45
DPP8	bta-miR-2285b	-3.45
PDE3A	bta-miR-2285b	-3.45
CREBZF	bta-miR-2285b	-3.45
PCCB	bta-miR-2285b	-3.45
CD109	bta-miR-2285b	-3.45
SEPT2	bta-miR-2285b	-3.45
KIAA1715	bta-miR-2285b	-3.45
SDAD1	bta-miR-2285b	-3.45
TLN1	bta-miR-2285b	-3.45
NOL7	bta-miR-2285b	-3.45
WASL	bta-miR-2285b	-3.45
FBXL20	bta-miR-2285b	-3.45
POPDC3	bta-miR-2285b	-3.45
ZNF652	bta-miR-2285b	-3.45
ERLIN2	bta-miR-2285b	-3.45
PIGM	bta-miR-2285b	-3.45
EEPD1	bta-miR-2285b	-3.45
RSPH3	bta-miR-2285b	-3.45
SATB1	bta-miR-2285b	-3.45
UGT8	bta-miR-2285b	-3.45
TGIF2	bta-miR-2285b	-3.45
SLMAP	bta-miR-2285b	-3.45
WAPAL	bta-miR-2285b	-3.45
DMBX1	bta-miR-2285b	-3.45
UTP15	bta-miR-2285b	-3.45
RGP1	bta-miR-2285b	-3.45
SAP18	bta-miR-2285b	-3.45
KPNA1	bta-miR-2285b	-3.45
VTI1A	bta-miR-2285b	-3.45
SMAD4	bta-miR-2285b	-3.45
STRADB	bta-miR-2285b	-3.45
MEF2C	bta-miR-2285b	-3.45
NFKBIE	bta-miR-2285b	-3.45
MYNN	bta-miR-2285b	-3.45
SLC12A6	bta-miR-2285b	-3.45
SGCD	bta-miR-2285b	-3.45
MED13L	bta-miR-2285b	-3.45
CTPS2	bta-miR-2285b	-3.45
ACSL5	bta-miR-2285b	-3.45
PIK3C3	bta-miR-2285b	-3.45
AGPS	bta-miR-2285b	-3.45
SLC36A4	bta-miR-2285b	-3.45
NEDD4L	bta-miR-2285b	-3.45
SCYL3	bta-miR-2285b	-3.45
CYR61	bta-miR-2285b	-3.45
USP6NL	bta-miR-2285b	-3.45
GAR1	bta-miR-2285b	-3.45
ZNF592	bta-miR-2285b	-3.45
SAP30BP	bta-miR-2285b	-3.45
PNPT1	bta-miR-2285b	-3.45
MFF	bta-miR-2285b	-3.45
NEGR1	bta-miR-2285b	-3.45
RBM12B	bta-miR-2285b	-3.45
ZFP36L1	bta-miR-2285b	-3.45
ABCB7	bta-miR-2285b	-3.45
HELZ	bta-miR-2285b	-3.45
FOSB	bta-miR-2285b	-3.45
GLE1	bta-miR-2285b	-3.45
LMO4	bta-miR-2285b	-3.45
RCN2	bta-miR-2285b	-3.45
PBX1	bta-miR-2285b	-3.45
KBTBD2	bta-miR-2285b	-3.45
ARHGAP29	bta-miR-2285b	-3.45
SEMA5A	bta-miR-2285b	-3.45
PRPF4B	bta-miR-2285b	-3.45
PAK1IP1	bta-miR-2285b	-3.45
GJC1	bta-miR-2285b	-3.45
GPATCH8	bta-miR-2285b	-3.45
SYTL3	bta-miR-2285b	-3.45
SNX1	bta-miR-2285b	-3.45
GOSR1	bta-miR-2285b	-3.45
CASD1	bta-miR-2285b	-3.45
SORL1	bta-miR-2285b	-3.45
RHOBTB1	bta-miR-2285b	-3.45
FBXO34	bta-miR-2285b	-3.45
KIF27	bta-miR-2285b	-3.45
TCHP	bta-miR-2285b	-3.45
PAPOLG	bta-miR-2285b	-3.45
CBFA2T2	bta-miR-2285b	-3.45
SMG1	bta-miR-2285b	-3.45
SAR1A	bta-miR-2285b	-3.45
FAM102A	bta-miR-2285b	-3.45
ATXN3	bta-miR-2285b	-3.45
SHOX2	bta-miR-2285b	-3.45
ZMYND11	bta-miR-2285b	-3.45
OPN1SW	bta-miR-2285b	-3.45
YOD1	bta-miR-2285b	-3.45
ZNF532	bta-miR-2285b	-3.45
LMOD3	bta-miR-2285b	-3.45
CAPRIN2	bta-miR-2285b	-3.45
SLC7A6	bta-miR-2285b	-3.45
ARL5A	bta-miR-2285b	-3.45
PUM2	bta-miR-2285b	-3.45
SH3KBP1	bta-miR-2285b	-3.45
IPO11	bta-miR-2285b	-3.45
GPR107	bta-miR-2285b	-3.45
UBR3	bta-miR-2285b	-3.45
USP31	bta-miR-2285b	-3.45
SLC7A11	bta-miR-2285b	-3.45
ERBB2IP	bta-miR-2285b	-3.45
SEPT8	bta-miR-2285b	-3.45
CALML4	bta-miR-2285b	-3.45
GAN	bta-miR-2285b	-3.45
HRH1	bta-miR-2285b	-3.45
ETV6	bta-miR-2285b	-3.45
HAUS5	bta-miR-2285b	-3.45
NID1	bta-miR-2285b	-3.45
RHBDD1	bta-miR-2285b	-3.45
MKI67	bta-miR-2285b	-3.45
DCAF17	bta-miR-2285b	-3.45
CHEK1	bta-miR-2285b	-3.45
SYNRG	bta-miR-2285b	-3.45
SLC40A1	bta-miR-2285b	-3.45
SALL4	bta-miR-2285b	-3.45
IGFBPL1	bta-miR-2285b	-3.45
ETNK1	bta-miR-2285b	-3.45
ZC3H8	bta-miR-2285b	-3.45
RPH3AL	bta-miR-2285b	-3.45
EIF3H	bta-miR-2285b	-3.45
DRG1	bta-miR-2285b	-3.45
WDHD1	bta-miR-2285b	-3.45
RIOK2	bta-miR-2285b	-3.45
SIAE	bta-miR-2285b	-3.45
IL13RA1	bta-miR-2285b	-3.45
NSF	bta-miR-2285b	-3.45
FN1	bta-miR-2285b	-3.45
GNPNAT1	bta-miR-2285b	-3.45
BMPR1A	bta-miR-2285b	-3.45
NUP50	bta-miR-2285b	-3.45
RDX	bta-miR-2285b	-3.45
IMPAD1	bta-miR-2285b	-3.45
VCPIP1	bta-miR-2285b	-3.45
HSPA2	bta-miR-2285b	-3.45
PHC3	bta-miR-2285b	-3.45
METTL14	bta-miR-2285b	-3.45
PURA	bta-miR-2285b	-3.45
ITGA11	bta-miR-2285b	-3.45
SPCS3	bta-miR-2285b	-3.45
DDHD1	bta-miR-2285b	-3.45
SLC25A26	bta-miR-2285b	-3.45
KLHDC10	bta-miR-2285b	-3.45
ZC3H14	bta-miR-2285b	-3.45
MBOAT2	bta-miR-2285b	-3.45
IRS4	bta-miR-2285b	-3.45
FEM1C	bta-miR-2285b	-3.45
SUB1	bta-miR-2285b	-3.45
WDR43	bta-miR-2285b	-3.45
NDUFS1	bta-miR-2285b	-3.45
SENP1	bta-miR-2285b	-3.45
ARHGEF2	bta-miR-2285b	-3.45
IPCEF1	bta-miR-2285b	-3.45
COL27A1	bta-miR-2285b	-3.45
MTPN	bta-miR-2285b	-3.45
SRP72	bta-miR-2285b	-3.45
TNPO1	bta-miR-2285b	-3.45
CHAC1	bta-miR-2285b	-3.45
MAT2B	bta-miR-2285b	-3.45
LDLRAD3	bta-miR-2285b	-3.45
NUPL1	bta-miR-2285b	-3.45
SETD1B	bta-miR-2285b	-3.45
HIF3A	bta-miR-2285b	-3.45
TRIM2	bta-miR-2285b	-3.45
CFTR	bta-miR-2285b	-3.45
TXLNB	bta-miR-2285b	-3.45
SLK	bta-miR-2285b	-3.45
DHRS12	bta-miR-2285b	-3.45
KDM1B	bta-miR-2285b	-3.45
GOLGA1	bta-miR-2285b	-3.45
KCNN3	bta-miR-2285b	-3.45
POLA1	bta-miR-2285b	-3.45
ATXN1L	bta-miR-2285b	-3.45
OPRK1	bta-miR-2285b	-3.45
RTKN2	bta-miR-2285b	-3.45
ARHGEF3	bta-miR-2285b	-3.45
GRASP	bta-miR-2285b	-3.45
AFF3	bta-miR-2285b	-3.45
PDHX	bta-miR-2285b	-3.45
PSTPIP2	bta-miR-2285b	-3.45
RBM28	bta-miR-2285b	-3.45
VTA1	bta-miR-2285b	-3.45
HLCS	bta-miR-2285b	-3.45
DIP2B	bta-miR-2285b	-3.45
DYNC1I2	bta-miR-2285b	-3.45
PSMB5	bta-miR-2285b	-3.45
GTPBP4	bta-miR-2285b	-3.45
WDFY3	bta-miR-2285b	-3.45
PYGO1	bta-miR-2285b	-3.45
BRIP1	bta-miR-2285b	-3.45
ANKLE2	bta-miR-2285b	-3.45
CAB39L	bta-miR-2285b	-3.45
LHX4	bta-miR-2285b	-3.45
OTUD3	bta-miR-2285b	-3.45
DGKI	bta-miR-2285b	-3.45
CPT1A	bta-miR-2285b	-3.45
SETDB2	bta-miR-2285b	-3.45
AVPR1A	bta-miR-2285b	-3.45
C1GALT1	bta-miR-2285b	-3.45
SPTLC2	bta-miR-2285b	-3.45
ZFR	bta-miR-2285b	-3.45
MARK1	bta-miR-2285b	-3.45
MXD1	bta-miR-2285b	-3.45
PPARGC1A	bta-miR-2285b	-3.45
ATF7IP	bta-miR-2285b	-3.45
KIAA1324L	bta-miR-2285b	-3.45
ANKH	bta-miR-2285b	-3.45
SORT1	bta-miR-2285b	-3.45
ILDR2	bta-miR-2285b	-3.45
TRIM13	bta-miR-2285b	-3.45
ABAT	bta-miR-2285b	-3.45
SUGT1	bta-miR-2285b	-3.45
PDHB	bta-miR-2285b	-3.45
UBE2D3	bta-miR-2285b	-3.45
OPA1	bta-miR-2285b	-3.45
HNRNPC	bta-miR-2285b	-3.45
CAPN7	bta-miR-2285b	-3.45
DOCK5	bta-miR-2285b	-3.45
ZNF462	bta-miR-2285b	-3.45
MRPS30	bta-miR-2285b	-3.45
FEM1B	bta-miR-2285b	-3.45
TBL1XR1	bta-miR-2285b	-3.45
SUV420H1	bta-miR-2285b	-3.45
NF2	bta-miR-2285b	-3.45
ZDHHC3	bta-miR-2285b	-3.45
WDR59	bta-miR-2285b	-3.45
ACTR8	bta-miR-2285b	-3.45
ZCCHC11	bta-miR-2285b	-3.45
MRPS25	bta-miR-2285b	-3.45
MOSPD2	bta-miR-2285b	-3.45
RFX3	bta-miR-2285b	-3.45
RAB3GAP2	bta-miR-2285b	-3.45
HS3ST3A1	bta-miR-2285b	-3.45
MEX3A	bta-miR-2285b	-3.45
OXNAD1	bta-miR-2285b	-3.45
SMU1	bta-miR-2285b	-3.45
RANBP2	bta-miR-2285b	-3.45
ZCCHC9	bta-miR-2285b	-3.45
AFF1	bta-miR-2285b	-3.45
TRAF3IP1	bta-miR-2285b	-3.45
CCRN4L	bta-miR-2285b	-3.45
PTGFRN	bta-miR-2285b	-3.45
TUBB	bta-miR-2285b	-3.45
MPP5	bta-miR-2285b	-3.45
NAA25	bta-miR-2285b	-3.45
ENPP4	bta-miR-2285b	-3.45
ANTXR2	bta-miR-2285b	-3.45
RND2	bta-miR-2285b	-3.45
DCBLD2	bta-miR-2285b	-3.45
TARS	bta-miR-2285b	-3.45
RSF1	bta-miR-2285b	-3.45
ADCY2	bta-miR-2285b	-3.45
NCOA3	bta-miR-2285b	-3.45
CRBN	bta-miR-2285b	-3.45
MAP2	bta-miR-2285b	-3.45
USP13	bta-miR-2285b	-3.45
WDR76	bta-miR-2285b	-3.45
BMPR2	bta-miR-2285b	-3.45
SLC30A1	bta-miR-2285b	-3.45
ATP5F1	bta-miR-2285b	-3.45
RABEP1	bta-miR-2285b	-3.45
DYNC1LI1	bta-miR-2285b	-3.45
RAB10	bta-miR-2285b	-3.45
SNIP1	bta-miR-2285b	-3.45
LNPEP	bta-miR-2285b	-3.45
MAPK8	bta-miR-2285b	-3.45
THEM4	bta-miR-2285b	-3.45
NSL1	bta-miR-2285b	-3.45
SIN3A	bta-miR-2285b	-3.45
TARSL2	bta-miR-2285b	-3.45
PSMA5	bta-miR-2285b	-3.45
GK5	bta-miR-2285b	-3.45
TWIST1	bta-miR-2285b	-3.45
LYPLA1	bta-miR-2285b	-3.45
UBXN2B	bta-miR-2285b	-3.45
SPOP	bta-miR-2285b	-3.45
TMEM120B	bta-miR-2285b	-3.45
FEM1A	bta-miR-2285b	-3.45
MAGI3	bta-miR-2285b	-3.45
DEK	bta-miR-2285b	-3.45
RPS6KA3	bta-miR-2285b	-3.45
DDX20	bta-miR-2285b	-3.45
ASF1A	bta-miR-2285b	-3.45
MMADHC	bta-miR-2285b	-3.45
ATP13A3	bta-miR-2285b	-3.45
TBX18	bta-miR-2285b	-3.45
SLC2A8	bta-miR-2285b	-3.45
TTC28	bta-miR-2285b	-3.45
SNX2	bta-miR-2285b	-3.45
ZNF207	bta-miR-2285b	-3.45
ZNF507	bta-miR-2285b	-3.45
MRPL18	bta-miR-2285b	-3.45
PIK3CA	bta-miR-2285b	-3.45
PHKA2	bta-miR-2285b	-3.45
SERINC3	bta-miR-2285b	-3.45
MAD2L1	bta-miR-2285b	-3.45
ZNF384	bta-miR-2285b	-3.45
NOTCH1	bta-miR-2285b	-3.45
CLPB	bta-miR-2285b	-3.45
AGTPBP1	bta-miR-2285b	-3.45
IFNAR1	bta-miR-2285b	-3.45
LRRC47	bta-miR-2285b	-3.45
UACA	bta-miR-2285b	-3.45
FMN1	bta-miR-2285b	-3.45
RNF115	bta-miR-2285b	-3.45
LRCH3	bta-miR-2285b	-3.45
RAB3IP	bta-miR-2285b	-3.45
MGAT4A	bta-miR-2285b	-3.45
SDC3	bta-miR-2285b	-3.45
DNMT3A	bta-miR-2285b	-3.45
NOL6	bta-miR-2285b	-3.45
CCDC41	bta-miR-2285b	-3.45
FMNL3	bta-miR-2285b	-3.45
BCL2L13	bta-miR-2285b	-3.45
STXBP5	bta-miR-2285b	-3.45
RAB3C	bta-miR-2285b	-3.45
ABCB1	bta-miR-2285b	-3.45
SLC11A2	bta-miR-2285b	-3.45
SHROOM3	bta-miR-2285b	-3.45
AKAP12	bta-miR-2285b	-3.45
SNRPD1	bta-miR-2285b	-3.45
ATP6V1D	bta-miR-2285b	-3.45
DEPDC1	bta-miR-2285b	-3.45
RPGRIP1L	bta-miR-2285b	-3.45
MFAP5	bta-miR-2285b	-3.45
TMEM200C	bta-miR-2285b	-3.45
SLC35B3	bta-miR-2285b	-3.45
FUBP1	bta-miR-2285b	-3.45
ATP6V0E1	bta-miR-2285b	-3.45
REV1	bta-miR-2285b	-3.45
DDX18	bta-miR-2285b	-3.45
BPTF	bta-miR-2285b	-3.45
NGRN	bta-miR-2285b	-3.45
PAWR	bta-miR-2285b	-3.45
CRYZ	bta-miR-2285b	-3.45
PHLDA1	bta-miR-2285b	-3.45
STIM2	bta-miR-2285b	-3.45
BRIX1	bta-miR-2285b	-3.45
MMAB	bta-miR-2285b	-3.45
GATAD2B	bta-miR-2285b	-3.45
SNCA	bta-miR-2285b	-3.45
DNAJB5	bta-miR-2285b	-3.45
FAM114A1	bta-miR-2285b	-3.45
SHC1	bta-miR-2285b	-3.45
OPTN	bta-miR-2285b	-3.45
TMEM180	bta-miR-2285b	-3.45
DLD	bta-miR-2285b	-3.45
WDR26	bta-miR-2285b	-3.45
EIF5B	bta-miR-2285b	-3.45
SRD5A3	bta-miR-2285b	-3.45
BZW1	bta-miR-2285b	-3.45
RNF170	bta-miR-2285b	-3.45
TMEM106B	bta-miR-2285b	-3.45
CENPL	bta-miR-2285b	-3.45
MR1	bta-miR-2285b	-3.45
URB2	bta-miR-2285b	-3.45
TMEM194B	bta-miR-2285b	-3.45
TSFM	bta-miR-2285b	-3.45
HOMER1	bta-miR-2285b	-3.45
ZNF226	bta-miR-2285b	-3.45
TADA2A	bta-miR-2285b	-3.45
DNAL1	bta-miR-2285b	-3.45
HNRNPU	bta-miR-2285b	-3.45
CEP68	bta-miR-2285b	-3.45
MTMR3	bta-miR-2285b	-3.45
RIF1	bta-miR-2285b	-3.45
TRIO	bta-miR-2285b	-3.45
TTC33	bta-miR-2285b	-3.45
STAM2	bta-miR-2285b	-3.45
NMT2	bta-miR-2285b	-3.45
DYNLL2	bta-miR-2285b	-3.45
TBC1D24	bta-miR-2285b	-3.45
ARFGEF1	bta-miR-2285b	-3.45
VPS33A	bta-miR-2285b	-3.45
MSRB3	bta-miR-2285b	-3.45
AQR	bta-miR-2285b	-3.45
SSBP2	bta-miR-2285b	-3.45
TLN2	bta-miR-2285b	-3.45
ZNF180	bta-miR-2285b	-3.45
SHFM1	bta-miR-2285b	-3.45
TBC1D4	bta-miR-2285b	-3.45
PTPN4	bta-miR-2285b	-3.45
ABCG8	bta-miR-2285b	-3.45
MPDZ	bta-miR-2285b	-3.45
SPOCK2	bta-miR-2285b	-3.45
HNRNPK	bta-miR-2285b	-3.45
TC2N	bta-miR-2285b	-3.45
LPHN3	bta-miR-2285b	-3.45
RNF24	bta-miR-2285b	-3.45
ZNHIT6	bta-miR-2285b	-3.45
CHIC1	bta-miR-2285b	-3.45
OPA3	bta-miR-2285b	-3.45
TTC30A	bta-miR-2285b	-3.45
TFDP2	bta-miR-2285b	-3.45
PPIP5K2	bta-miR-2285b	-3.45
MSH5	bta-miR-2285b	-3.45
ZFYVE16	bta-miR-2285b	-3.45
ETV5	bta-miR-2285b	-3.45
GCA	bta-miR-2285b	-3.45
SLC43A2	bta-miR-2285b	-3.45
KPNA3	bta-miR-2285b	-3.45
CLDN1	bta-miR-2285b	-3.45
SH3GLB1	bta-miR-2285b	-3.45
HAT1	bta-miR-2285b	-3.45
SIKE1	bta-miR-2285b	-3.45
TIFA	bta-miR-2285b	-3.45
SOS1	bta-miR-2285b	-3.45
NUB1	bta-miR-2285b	-3.45
WAC	bta-miR-2285b	-3.45
SCARB2	bta-miR-2285b	-3.45
APLF	bta-miR-2285b	-3.45
WDR53	bta-miR-2285b	-3.45
VLDLR	bta-miR-2285b	-3.45
RFC5	bta-miR-2285b	-3.45
IWS1	bta-miR-2285b	-3.45
PRIM1	bta-miR-2285b	-3.45
NENF	bta-miR-2285b	-3.45
PSMF1	bta-miR-2285b	-3.45
TXNL1	bta-miR-2285b	-3.45
PKNOX1	bta-miR-2285b	-3.45
PTDSS1	bta-miR-2285b	-3.45
DICER1	bta-miR-2285b	-3.45
NUPL2	bta-miR-2285b	-3.45
ZFYVE26	bta-miR-2285b	-3.45
CENPF	bta-miR-2285b	-3.45
CSNK2A1	bta-miR-2285b	-3.45
TIAL1	bta-miR-2285b	-3.45
ZNF566	bta-miR-2285b	-3.45
GLG1	bta-miR-2285b	-3.45
NDUFAF3	bta-miR-2285b	-3.45
RMND5A	bta-miR-2285b	-3.45
HNRNPA0	bta-miR-2285b	-3.45
SLC31A1	bta-miR-2285b	-3.45
RPRD2	bta-miR-2285b	-3.45
PDCD6IP	bta-miR-2285b	-3.45
PLEKHG1	bta-miR-2285b	-3.45
ACAD8	bta-miR-2285b	-3.45
MRPL45	bta-miR-2285b	-3.45
PPP2R2B	bta-miR-2285b	-3.45
CHDH	bta-miR-2285b	-3.45
NADK	bta-miR-2285b	-3.45
SRFBP1	bta-miR-2285b	-3.45
SFT2D2	bta-miR-2285b	-3.45
CHAF1B	bta-miR-2285b	-3.45
PELO	bta-miR-2285b	-3.45
STT3A	bta-miR-2285b	-3.45
SRM	bta-miR-2285b	-3.45
GPRC5A	bta-miR-2285b	-3.45
APC	bta-miR-2285b	-3.45
ZNF277	bta-miR-2285b	-3.45
ANKRD32	bta-miR-2285b	-3.45
SMYD2	bta-miR-2285b	-3.45
GFI1	bta-miR-2285b	-3.45
TMEM231	bta-miR-2285b	-3.45
ZNF326	bta-miR-2285b	-3.45
NT5C2	bta-miR-2285b	-3.45
MTERFD2	bta-miR-2285b	-3.45
TMED7	bta-miR-2285b	-3.45
ESCO1	bta-miR-2285b	-3.45
UBE2T	bta-miR-2285b	-3.45
IFT74	bta-miR-2285b	-3.45
FAM107B	bta-miR-2285b	-3.45
SEC63	bta-miR-2285b	-3.45
P4HA2	bta-miR-2285b	-3.45
MCOLN2	bta-miR-2285b	-3.45
HNRNPR	bta-miR-2285b	-3.45
RSBN1L	bta-miR-2285b	-3.45
NEK4	bta-miR-2285b	-3.45
DCAF5	bta-miR-2285b	-3.45
MAGIX	bta-miR-2285b	-3.45
DDX19B	bta-miR-2285b	-3.45
SLC25A12	bta-miR-2285b	-3.45
CCDC93	bta-miR-2285b	-3.45
UBA6	bta-miR-2285b	-3.45
OBFC1	bta-miR-2285b	-3.45
FBXO9	bta-miR-2285b	-3.45
SFMBT1	bta-miR-2285b	-3.45
GPR98	bta-miR-2285b	-3.45
BDH1	bta-miR-2285b	-3.45
MYL12B	bta-miR-2285b	-3.45
ARID2	bta-miR-2285b	-3.45
SLC25A24	bta-miR-2285b	-3.45
ACP1	bta-miR-2285b	-3.45
DCUN1D5	bta-miR-2285b	-3.45
ACTR3B	bta-miR-2285b	-3.45
SRI	bta-miR-2285b	-3.45
MIA3	bta-miR-2285b	-3.45
TGIF1	bta-miR-2285b	-3.45
TTC37	bta-miR-2285b	-3.45
ZFYVE9	bta-miR-2285b	-3.45
SIRT3	bta-miR-2285b	-3.45
SOD2	bta-miR-2285b	-3.45
TOMM6	bta-miR-2285b	-3.45
RBM15B	bta-miR-2285b	-3.45
SIPA1L1	bta-miR-2285b	-3.45
LCORL	bta-miR-2285b	-3.45
POP7	bta-miR-2285b	-3.45
REPS1	bta-miR-2285b	-3.45
KDELR1	bta-miR-2285b	-3.45
ACO1	bta-miR-2285b	-3.45
ALG13	bta-miR-2285b	-3.45
ST3GAL6	bta-miR-2285b	-3.45
ZWINT	bta-miR-2285b	-3.45
SP2	bta-miR-2285b	-3.45
RHOF	bta-miR-2285b	-3.45
RPL27A	bta-miR-2285b	-3.45
CNKSR3	bta-miR-2285b	-3.45
NDUFV3	bta-miR-2285b	-3.45
PDE3B	bta-miR-2285b	-3.45
FBXW2	bta-miR-2285b	-3.45
EXOC8	bta-miR-2285b	-3.45
GPBP1	bta-miR-2285b	-3.45
CEP78	bta-miR-2285b	-3.45
NUFIP2	bta-miR-2285b	-3.45
ACOT13	bta-miR-2285b	-3.45
TTF2	bta-miR-2285b	-3.45
YME1L1	bta-miR-2285b	-3.45
SEL1L	bta-miR-2285b	-3.45
SLBP	bta-miR-2285b	-3.45
VANGL1	bta-miR-2285b	-3.45
PTS	bta-miR-2285b	-3.45
TRIP4	bta-miR-2285b	-3.45
NUP155	bta-miR-2285b	-3.45
GCN1L1	bta-miR-2285b	-3.45
AP1S1	bta-miR-2285b	-3.45
DHX40	bta-miR-2285b	-3.45
EIF2B2	bta-miR-2285b	-3.45
COQ7	bta-miR-2285b	-3.45
PRKAR1A	bta-miR-2285b	-3.45
MARCH7	bta-miR-2285b	-3.45
RAB33B	bta-miR-2285b	-3.45
ARHGEF5	bta-miR-2285b	-3.45
CNBP	bta-miR-2285b	-3.45
APTX	bta-miR-2285b	-3.45
CNP	bta-miR-2285b	-3.45
[truncated: 1,420 more rows]

## Sheet: Table S4
Table S4. Dataset of targets expressed in 2-cell embryo of 12vs16 months contrast for IPA
Ortholog of target gene		FC of miRNA
ETNK1	bta-miR-759	4.99
SCGB2A2	bta-miR-759	4.99
AKAP11	bta-miR-759	4.99
CCDC146	bta-miR-759	4.99
TKTL1	bta-miR-759	4.99
SLC35D1	bta-miR-759	4.99
TBCA	bta-miR-759	4.99
PACRGL	bta-miR-759	4.99
FBXL3	bta-miR-759	4.99
ATP5E	bta-miR-759	4.99
ADK	bta-miR-759	4.99
NRXN1	bta-miR-759	4.99
PGRMC2	bta-miR-759	4.99
SS18	bta-miR-759	4.99
GDI2	bta-miR-759	4.99
SLC38A11	bta-miR-759	4.99
ZNF236	bta-miR-759	4.99
PGM2L1	bta-miR-759	4.99
SH3D19	bta-miR-759	4.99
ZNF449	bta-miR-759	4.99
SCYL3	bta-miR-759	4.99
ZNF583	bta-miR-759	4.99
ATAD1	bta-miR-759	4.99
CNGA3	bta-miR-759	4.99
SUB1	bta-miR-759	4.99
DSE	bta-miR-759	4.99
ECD	bta-miR-759	4.99
NCAPG	bta-miR-759	4.99
SCN8A	bta-miR-759	4.99
MAP3K7	bta-miR-759	4.99
CHSY1	bta-miR-759	4.99
RBBP8	bta-miR-759	4.99
SCYL2	bta-miR-759	4.99
ERI2	bta-miR-759	4.99
MTERF	bta-miR-759	4.99
PRPF4	bta-miR-759	4.99
EXOC8	bta-miR-759	4.99
ZCCHC11	bta-miR-759	4.99
RWDD3	bta-miR-759	4.99
SLC35E3	bta-miR-759	4.99
ENSA	bta-miR-759	4.99
PHB2	bta-miR-759	4.99
CITED2	bta-miR-759	4.99
TRIP11	bta-miR-759	4.99
EIF3H	bta-miR-759	4.99
CUL3	bta-miR-759	4.99
PAK1IP1	bta-miR-2284z	4.44
TPMT	bta-miR-2284z	4.44
GINS1	bta-miR-2284z	4.44
ERO1L	bta-miR-2284z	4.44
DCK	bta-miR-2284z	4.44
BARHL2	bta-miR-2284z	4.44
CITED2	bta-miR-2284z	4.44
SEPP1	bta-miR-2284z	4.44
STAM2	bta-miR-2284z	4.44
FPGT	bta-miR-2284z	4.44
HHEX	bta-miR-2284z	4.44
MAP4K5	bta-miR-2284z	4.44
KLHL11	bta-miR-2284z	4.44
PHKB	bta-miR-2284z	4.44
ZNF503	bta-miR-2284z	4.44
TMCO3	bta-miR-2284z	4.44
PSAT1	bta-miR-2284z	4.44
HSPBAP1	bta-miR-2284z	4.44
SNX15	bta-miR-34b	2.14
CUEDC1	bta-miR-34b	2.14
SLC30A3	bta-miR-34b	2.14
GNAO1	bta-miR-34b	2.14
STRN3	bta-miR-34b	2.14
TRANK1	bta-miR-34b	2.14
PREB	bta-miR-34b	2.14
PEA15	bta-miR-34b	2.14
NUMBL	bta-miR-34b	2.14
E2F3	bta-miR-34b	2.14
LMAN1	bta-miR-34b	2.14
POGZ	bta-miR-34b	2.14
ITCH	bta-miR-34b	2.14
PPP1R11	bta-miR-34b	2.14
SOX4	bta-miR-34b	2.14
PIP5K1A	bta-miR-34b	2.14
SLC25A27	bta-miR-34b	2.14
RRAS2	bta-miR-34b	2.14
CSF1R	bta-miR-34b	2.14
RAI14	bta-miR-34b	2.14
TUSC5	bta-miR-34b	2.14
PPM1L	bta-miR-34b	2.14
DAAM1	bta-miR-34b	2.14
ALCAM	bta-miR-34b	2.14
TM9SF3	bta-miR-34b	2.14
MCFD2	bta-miR-34b	2.14
ATP2B4	bta-miR-34b	2.14
ELL2	bta-miR-34b	2.14
CTTNBP2NL	bta-miR-34b	2.14
WTAP	bta-miR-34b	2.14
SDHC	bta-miR-34b	2.14
UBE2G1	bta-miR-34b	2.14
CPEB2	bta-miR-34b	2.14
NCOA1	bta-miR-34b	2.14
NME6	bta-miR-34b	2.14
SEH1L	bta-miR-34b	2.14
SHE	bta-miR-34b	2.14
EPN2	bta-miR-34b	2.14
WAC	bta-miR-34b	2.14
REPS2	bta-miR-34b	2.14
PITPNM2	bta-miR-34b	2.14
ADAT2	bta-miR-34b	2.14
RNF34	bta-miR-34b	2.14
PPFIA1	bta-miR-34b	2.14
MRPL52	bta-miR-34b	2.14
FNDC3B	bta-miR-34b	2.14
PPWD1	bta-miR-34b	2.14
PSPH	bta-miR-2285e	-2.44
KDM1B	bta-miR-2285e	-2.44
CIAPIN1	bta-miR-2285e	-2.44
ZC4H2	bta-miR-2285e	-2.44
IL2RA	bta-miR-2285e	-2.44
ZCCHC17	bta-miR-2285e	-2.44
CCNJ	bta-miR-2285e	-2.44
APPL1	bta-miR-2285e	-2.44
TOR1AIP2	bta-miR-2285e	-2.44
SESN2	bta-miR-2285e	-2.44
YOD1	bta-miR-2285e	-2.44
WDR12	bta-miR-2285e	-2.44
NOL6	bta-miR-2285e	-2.44
ARL8B	bta-miR-2285e	-2.44
PHF12	bta-miR-2285e	-2.44
HELZ	bta-miR-2285e	-2.44
TNPO3	bta-miR-2285e	-2.44
RNF217	bta-miR-2285e	-2.44
TOM1L2	bta-miR-2285e	-2.44
ITPK1	bta-miR-2285e	-2.44
GPR133	bta-miR-2285e	-2.44
TCHP	bta-miR-2285e	-2.44
LONP2	bta-miR-2285e	-2.44
TTF2	bta-miR-2285e	-2.44
RAB3C	bta-miR-2285e	-2.44
UBE2F	bta-miR-2285e	-2.44
MATR3	bta-miR-2285e	-2.44
IFT74	bta-miR-2285e	-2.44
DCUN1D5	bta-miR-2285e	-2.44
TSC22D2	bta-miR-2285e	-2.44
LCOR	bta-miR-302a	-2.38
LMO3	bta-miR-302a	-2.38
FGF16	bta-miR-302a	-2.38
IL6ST	bta-miR-302a	-2.38
EFEMP1	bta-miR-302a	-2.38
CAV2	bta-miR-302a	-2.38
CROT	bta-miR-302a	-2.38
SLC25A6	bta-miR-302a	-2.38
KIF23	bta-miR-302a	-2.38
PICALM	bta-miR-302a	-2.38
CXXC5	bta-miR-302a	-2.38
PNMA2	bta-miR-302a	-2.38
RAP1A	bta-miR-302a	-2.38
MTF1	bta-miR-302a	-2.38
RICTOR	bta-miR-302a	-2.38
GAS2	bta-miR-302a	-2.38
AEBP2	bta-miR-302a	-2.38
UBL3	bta-miR-302a	-2.38
ASH1L	bta-miR-302a	-2.38
RTN1	bta-miR-302a	-2.38
TRERF1	bta-miR-302a	-2.38
HN1	bta-miR-302a	-2.38
NHLRC2	bta-miR-302a	-2.38
CFL2	bta-miR-302a	-2.38
PKN2	bta-miR-302a	-2.38
STX11	bta-miR-302a	-2.38
DERL2	bta-miR-302a	-2.38
MCL1	bta-miR-302a	-2.38
MYCBP	bta-miR-302a	-2.38
MARCH5	bta-miR-302a	-2.38
SAR1B	bta-miR-302a	-2.38
RALGPS2	bta-miR-302a	-2.38
ARID4B	bta-miR-302a	-2.38
ARHGEF3	bta-miR-302a	-2.38
TSEN34	bta-miR-302a	-2.38
WDR26	bta-miR-302a	-2.38
MEF2C	bta-miR-302a	-2.38
VLDLR	bta-miR-302a	-2.38
SSX2IP	bta-miR-302a	-2.38
PBX3	bta-miR-302a	-2.38
TOM1L2	bta-miR-302a	-2.38
PIGM	bta-miR-302a	-2.38
PRC1	bta-miR-302a	-2.38
FBN1	bta-miR-302a	-2.38
ZNF800	bta-miR-302a	-2.38
ZZZ3	bta-miR-302a	-2.38
KLF4	bta-miR-302a	-2.38
TNFAIP1	bta-miR-302a	-2.38
UBXN1	bta-miR-302a	-2.38
RPS6KA3	bta-miR-302a	-2.38
MKNK2	bta-miR-302a	-2.38
CENPF	bta-miR-302a	-2.38
PRDM8	bta-miR-302a	-2.38
DNAJA2	bta-miR-302a	-2.38
ARF6	bta-miR-302a	-2.38
BRI3	bta-miR-302a	-2.38
SSR1	bta-miR-302a	-2.38
CDK19	bta-miR-302a	-2.38
CDCA7	bta-miR-302a	-2.38
PRDM4	bta-miR-302a	-2.38
UNK	bta-miR-302a	-2.38
OSTM1	bta-miR-302a	-2.38
UBE2Q2	bta-miR-302a	-2.38
POLK	bta-miR-302a	-2.38
UBE2N	bta-miR-302a	-2.38
UHMK1	bta-miR-302a	-2.38
YOD1	bta-miR-302a	-2.38
JAK1	bta-miR-302a	-2.38
ANKRD52	bta-miR-302a	-2.38
SEPHS1	bta-miR-302a	-2.38
SLC25A40	bta-miR-302a	-2.38
INTS6	bta-miR-302a	-2.38
LGR4	bta-miR-302a	-2.38
KDELR3	bta-miR-302a	-2.38
FAM122A	bta-miR-302a	-2.38
H2AFY	bta-miR-302a	-2.38
ZBTB43	bta-miR-302a	-2.38
TRPV6	bta-miR-302a	-2.38
CACNG3	bta-miR-302a	-2.38
ORMDL3	bta-miR-302a	-2.38
SPRED1	bta-miR-302a	-2.38
CRTC2	bta-miR-302a	-2.38
GDF11	bta-miR-302a	-2.38
PSEN1	bta-miR-302a	-2.38
SPOPL	bta-miR-302a	-2.38
PDCD4	bta-miR-302a	-2.38
RNF6	bta-miR-302a	-2.38
CNOT2	bta-miR-302a	-2.38
SYNJ2BP	bta-miR-302a	-2.38
TIPARP	bta-miR-302a	-2.38
PIP4K2A	bta-miR-302a	-2.38
KDM1B	bta-miR-302a	-2.38
SS18L1	bta-miR-302a	-2.38
MFAP1	bta-miR-302a	-2.38
WDR37	bta-miR-302a	-2.38
CDC25B	bta-miR-302a	-2.38
RAB22A	bta-miR-302a	-2.38
ATF2	bta-miR-302a	-2.38
RC3H1	bta-miR-302a	-2.38
RSF1	bta-miR-302a	-2.38
DGKB	bta-miR-302a	-2.38
RSBN1L	bta-miR-302a	-2.38
TOR1B	bta-miR-302a	-2.38
PLLP	bta-miR-302a	-2.38
RFX7	bta-miR-302a	-2.38
USP46	bta-miR-302a	-2.38
FGD4	bta-miR-302a	-2.38
SMARCC2	bta-miR-302a	-2.38
PIK3CA	bta-miR-302a	-2.38
STXBP1	bta-miR-302a	-2.38
SNX12	bta-miR-302a	-2.38
SOX5	bta-miR-302a	-2.38
STIL	bta-miR-302a	-2.38
ZDHHC3	bta-miR-302a	-2.38
CSGALNACT2	bta-miR-302a	-2.38
MBNL1	bta-miR-302a	-2.38
WASL	bta-miR-302a	-2.38
ASF1B	bta-miR-302a	-2.38
TSHZ3	bta-miR-302a	-2.38
ETV1	bta-miR-302a	-2.38
GNS	bta-miR-302a	-2.38
YTHDF3	bta-miR-302a	-2.38
DENND5B	bta-miR-302a	-2.38
MAL2	bta-miR-302a	-2.38
CAMSAP1	bta-miR-302a	-2.38
CALM1	bta-miR-302a	-2.38
RTKN2	bta-miR-302a	-2.38
TRPS1	bta-miR-302a	-2.38
FNDC3A	bta-miR-302a	-2.38
ELK4	bta-miR-302a	-2.38
CDC23	bta-miR-302a	-2.38
FBXL4	bta-miR-302a	-2.38
SEPT2	bta-miR-302a	-2.38
SESN3	bta-miR-302a	-2.38
MFN2	bta-miR-302a	-2.38
PAK3	bta-miR-302a	-2.38
USP6NL	bta-miR-302a	-2.38
INHBA	bta-miR-302a	-2.38
GXYLT1	bta-miR-302a	-2.38
GRHL2	bta-miR-302a	-2.38
MYO1D	bta-miR-302a	-2.38
ZNF436	bta-miR-302a	-2.38
CC2D1A	bta-miR-302a	-2.38
SNX21	bta-miR-302a	-2.38
MTMR3	bta-miR-302a	-2.38
FBXW11	bta-miR-302a	-2.38
DSTYK	bta-miR-302a	-2.38
PDHX	bta-miR-302a	-2.38
NIP7	bta-miR-302a	-2.38
GMEB1	bta-miR-302a	-2.38
RGL1	bta-miR-302a	-2.38
MTUS1	bta-miR-302a	-2.38
CDKN1B	bta-miR-302a	-2.38
CLIP4	bta-miR-302a	-2.38
FRMD4B	bta-miR-302a	-2.38
CDK5R1	bta-miR-302a	-2.38
AP3M1	bta-miR-302a	-2.38
FNBP1L	bta-miR-302a	-2.38
HOOK3	bta-miR-302a	-2.38
ZNF462	bta-miR-302a	-2.38
MIER1	bta-miR-302a	-2.38
MRS2	bta-miR-302a	-2.38
TNRC6B	bta-miR-302a	-2.38
PTPN4	bta-miR-302a	-2.38
DNAJC13	bta-miR-302a	-2.38
KIF3B	bta-miR-302a	-2.38
PDE3A	bta-miR-302a	-2.38
JAZF1	bta-miR-302a	-2.38
RAPGEFL1	bta-miR-302a	-2.38
ATXN1	bta-miR-302a	-2.38
FBXO30	bta-miR-302a	-2.38
RPRD2	bta-miR-302a	-2.38
HS2ST1	bta-miR-302a	-2.38
DHX40	bta-miR-302a	-2.38
ACTN4	bta-miR-302a	-2.38
SOCS5	bta-miR-302a	-2.38
FMNL3	bta-miR-302a	-2.38
HCN4	bta-miR-302a	-2.38
ZMYND11	bta-miR-302a	-2.38
POLE3	bta-miR-302a	-2.38
ASCC1	bta-miR-302a	-2.38
SNTB2	bta-miR-302a	-2.38
NR2C2	bta-miR-302a	-2.38
RB1CC1	bta-miR-302a	-2.38
ZNFX1	bta-miR-302a	-2.38
NEK9	bta-miR-302a	-2.38
TMEM168	bta-miR-302a	-2.38
MAST3	bta-miR-302a	-2.38
PTPRT	bta-miR-302a	-2.38
SYAP1	bta-miR-302a	-2.38
PHC3	bta-miR-302a	-2.38
BMPR2	bta-miR-302a	-2.38
ENTPD7	bta-miR-302a	-2.38
GAB2	bta-miR-302a	-2.38
TNRC6A	bta-miR-302a	-2.38
TMEM87A	bta-miR-302a	-2.38
TTF2	bta-miR-302a	-2.38
TBCEL	bta-miR-302a	-2.38
NKRF	bta-miR-302a	-2.38
ARF1	bta-miR-302a	-2.38
NFIA	bta-miR-302a	-2.38
HCFC2	bta-miR-302a	-2.38
SP1	bta-miR-302a	-2.38
WAPAL	bta-miR-302a	-2.38
ZKSCAN1	bta-miR-302a	-2.38
GPR137C	bta-miR-302a	-2.38
ACBD5	bta-miR-302a	-2.38
LETMD1	bta-miR-302a	-2.38
NCOA3	bta-miR-302a	-2.38
NAPEPLD	bta-miR-302a	-2.38
ATXN7	bta-miR-302a	-2.38
UBR3	bta-miR-302a	-2.38
EPB41L5	bta-miR-302a	-2.38
TARDBP	bta-miR-302a	-2.38
RABEP1	bta-miR-302a	-2.38
DCP1A	bta-miR-302a	-2.38
ZNF618	bta-miR-302a	-2.38
CDC25A	bta-miR-302a	-2.38
CUX2	bta-miR-302a	-2.38
PLXNC1	bta-miR-302a	-2.38
ASAP2	bta-miR-302a	-2.38
RBPJ	bta-miR-302a	-2.38
TET2	bta-miR-302a	-2.38
CREB3L2	bta-miR-302a	-2.38
APTX	bta-miR-302a	-2.38
RIMKLA	bta-miR-302a	-2.38
SUV420H1	bta-miR-302a	-2.38
APBB2	bta-miR-302a	-2.38
UBE2B	bta-miR-302a	-2.38
KPNA1	bta-miR-302a	-2.38
CBL	bta-miR-302a	-2.38
CLSPN	bta-miR-302a	-2.38
PON2	bta-miR-302a	-2.38
AAK1	bta-miR-302a	-2.38
UBASH3B	bta-miR-302a	-2.38
USP42	bta-miR-302a	-2.38
PTPMT1	bta-miR-302a	-2.38
ROCK2	bta-miR-302a	-2.38
EDC3	bta-miR-302a	-2.38
ZRANB1	bta-miR-302a	-2.38
BRWD1	bta-miR-302a	-2.38
NR2C1	bta-miR-302a	-2.38
BEND3	bta-miR-302a	-2.38
RAB10	bta-miR-302a	-2.38
SLC17A7	bta-miR-302a	-2.38
PCGF5	bta-miR-302a	-2.38
DDX3X	bta-miR-302a	-2.38
ZFR	bta-miR-302a	-2.38
SUZ12	bta-miR-302a	-2.38
MECP2	bta-miR-302a	-2.38
POMGNT1	bta-miR-302a	-2.38
AKT3	bta-miR-302a	-2.38
MARK1	bta-miR-302a	-2.38
PXMP4	bta-miR-302a	-2.38
SMARCE1	bta-miR-302a	-2.38
ARMC8	bta-miR-302a	-2.38
TBL1XR1	bta-miR-302a	-2.38
ATXN3	bta-miR-302a	-2.38
ACADSB	bta-miR-302a	-2.38
VPS13B	bta-miR-302a	-2.38
TGFBR2	bta-miR-302a	-2.38
HNRNPA2B1	bta-miR-302a	-2.38
KDELR2	bta-miR-302a	-2.38
TNRC6C	bta-miR-302a	-2.38
INSIG2	bta-miR-302a	-2.38
MYO18A	bta-miR-302a	-2.38
ASF1A	bta-miR-302a	-2.38
ALG9	bta-miR-302a	-2.38
EIF2S1	bta-miR-302a	-2.38
ARID1B	bta-miR-302a	-2.38
NOL7	bta-miR-302a	-2.38
GATAD2B	bta-miR-302a	-2.38
PSMB5	bta-miR-302a	-2.38
ZNF292	bta-miR-302a	-2.38
RAB11A	bta-miR-302a	-2.38
NDST1	bta-miR-302a	-2.38
ADD1	bta-miR-302a	-2.38
DST	bta-miR-302a	-2.38
SQSTM1	bta-miR-302a	-2.38
PLEKHA3	bta-miR-302a	-2.38
SRI	bta-miR-302a	-2.38
EIF5A2	bta-miR-302a	-2.38
MFN1	bta-miR-302a	-2.38
MED13	bta-miR-302a	-2.38
EIF5B	bta-miR-302a	-2.38
AGPS	bta-miR-302a	-2.38
LUC7L2	bta-miR-302a	-2.38
NSUN3	bta-miR-302a	-2.38
RSRC2	bta-miR-302a	-2.38
SNX9	bta-miR-302a	-2.38
APP	bta-miR-302a	-2.38
IAH1	bta-miR-302a	-2.38
PPIP5K2	bta-miR-302a	-2.38
ACOT13	bta-miR-302a	-2.38
BNC2	bta-miR-302a	-2.38
STK16	bta-miR-302a	-2.38
DCUN1D5	bta-miR-302a	-2.38
GLUL	bta-miR-302a	-2.38
RBMS2	bta-miR-302a	-2.38
MICALL1	bta-miR-302a	-2.38
TTR	bta-miR-302a	-2.38
NFE2L1	bta-miR-302a	-2.38
SEMA4F	bta-miR-302a	-2.38
PTPRF	bta-miR-302a	-2.38
TAOK1	bta-miR-302a	-2.38
MTFR1	bta-miR-2334	-4.35
DMAP1	bta-miR-2334	-4.35
MTPN	bta-miR-2334	-4.35
WDR83	bta-miR-2334	-4.35
TRMT112	bta-miR-2334	-4.35
BCL2L2	bta-miR-2334	-4.35
DOLPP1	bta-miR-2334	-4.35
TFAP2D	bta-miR-2334	-4.35
UBE2V1	bta-miR-2334	-4.35
GCLC	bta-miR-2334	-4.35
WBSCR22	bta-miR-2334	-4.35
FKBP6	bta-miR-2334	-4.35
TARBP1	bta-miR-2334	-4.35
UFC1	bta-miR-2334	-4.35
THYN1	bta-miR-2334	-4.35
SMO	bta-miR-2334	-4.35
KLK4	bta-miR-2334	-4.35
NOTCH2	bta-miR-2334	-4.35
TMEM33	bta-miR-2334	-4.35
GSTCD	bta-miR-2334	-4.35
RBM23	bta-miR-2334	-4.35
SCOC	bta-miR-2334	-4.35
TRIAP1	bta-miR-2334	-4.35
PDE4DIP	bta-miR-2334	-4.35
CABLES2	bta-miR-2334	-4.35
RP9	bta-miR-2334	-4.35
PERP	bta-miR-2334	-4.35
KIAA1737	bta-miR-2334	-4.35
CYFIP1	bta-miR-2334	-4.35
VAPB	bta-miR-2334	-4.35
BET1L	bta-miR-2334	-4.35
WIBG	bta-miR-2334	-4.35
TLN1	bta-miR-2334	-4.35
EXOC3L2	bta-miR-2334	-4.35
YWHAQ	bta-miR-2334	-4.35
BCL7B	bta-miR-2334	-4.35
TMEM221	bta-miR-2334	-4.35
UBFD1	bta-miR-2334	-4.35
TMEM189-UBE2V1	bta-miR-2334	-4.35
TMIE	bta-miR-2334	-4.35
CCNYL1	bta-miR-2334	-4.35
TMEM189	bta-miR-2334	-4.35
CCNF	bta-miR-2334	-4.35
INSR	bta-miR-2334	-4.35
TSC22D1	bta-miR-2334	-4.35
TK2	bta-miR-2334	-4.35
MIPOL1	bta-miR-2334	-4.35
NFS1	bta-miR-2334	-4.35
SCN4B	bta-miR-2334	-4.35
ALOX12	bta-miR-2334	-4.35
TMEM27	bta-miR-2334	-4.35
MT1E	bta-miR-2334	-4.35
YWHAH	bta-miR-2334	-4.35
PROSC	bta-miR-2334	-4.35
KCNK12	bta-miR-2334	-4.35
NBR1	bta-miR-2334	-4.35
RGL1	bta-miR-2334	-4.35
GPR68	bta-miR-2334	-4.35
NPTN	bta-miR-2334	-4.35
ARMC7	bta-miR-2334	-4.35
TMEM97	bta-miR-2334	-4.35
RNF111	bta-miR-2334	-4.35
NDUFA11	bta-miR-2334	-4.35
EIF4E1B	bta-miR-2334	-4.35
STOML1	bta-miR-2334	-4.35
UBE2Z	bta-miR-2334	-4.35
SSFA2	bta-miR-2334	-4.35
MAPK8	bta-miR-2334	-4.35
PAICS	bta-miR-2334	-4.35
STK19	bta-miR-2334	-4.35
KATNB1	bta-miR-2334	-4.35
GINS3	bta-miR-2334	-4.35
STT3B	bta-miR-2334	-4.35
KITLG	bta-miR-2334	-4.35
FKBP1B	bta-miR-2334	-4.35
AMMECR1L	bta-miR-2334	-4.35
MIF4GD	bta-miR-2334	-4.35
DCTN5	bta-miR-2334	-4.35
CNIH3	bta-miR-2334	-4.35
AP3D1	bta-miR-2334	-4.35
ARMC10	bta-miR-2334	-4.35
NR1H3	bta-miR-2334	-4.35
FKBP1A	bta-miR-2334	-4.35
ZNF575	bta-miR-2334	-4.35
TMEM167A	bta-miR-2334	-4.35
UNC119B	bta-miR-2334	-4.35
USP19	bta-miR-2334	-4.35
USP20	bta-miR-2334	-4.35
MTHFD1	bta-miR-2334	-4.35
TTC4	bta-miR-2334	-4.35
PDK3	bta-miR-2334	-4.35
SLC35E1	bta-miR-2334	-4.35
SMYD4	bta-miR-2334	-4.35
SESN1	bta-miR-2334	-4.35
RTF1	bta-miR-2334	-4.35
CLDN2	bta-miR-2334	-4.35
SLC25A22	bta-miR-2334	-4.35
LCOR	bta-miR-2334	-4.35
SIRT3	bta-miR-2334	-4.35
EEA1	bta-miR-2334	-4.35
SHOC2	bta-miR-2334	-4.35
WDR82	bta-miR-2334	-4.35
MAP4K2	bta-miR-2334	-4.35
ARCN1	bta-miR-2334	-4.35
EFHD1	bta-miR-2334	-4.35
RFWD2	bta-miR-2334	-4.35
GAN	bta-miR-2334	-4.35
ZNF81	bta-miR-2334	-4.35
CHAC1	bta-miR-2334	-4.35
RNF24	bta-miR-2334	-4.35
PCID2	bta-miR-2334	-4.35
SLC10A7	bta-miR-2334	-4.35
EGLN3	bta-miR-2334	-4.35
UCK1	bta-miR-2334	-4.35
CMPK1	bta-miR-2334	-4.35
PHLPP2	bta-miR-2334	-4.35
ACOX1	bta-miR-2334	-4.35
EDF1	bta-miR-2334	-4.35
COL4A3BP	bta-miR-2334	-4.35
MAP7D2	bta-miR-2334	-4.35
ITPRIPL1	bta-miR-2334	-4.35
ZNF784	bta-miR-2334	-4.35
ARL2	bta-miR-2334	-4.35
SSR1	bta-miR-2334	-4.35
MPDU1	bta-miR-2334	-4.35
RUNDC3B	bta-miR-2334	-4.35
AP2A1	bta-miR-2334	-4.35
COX7C	bta-miR-2334	-4.35
SNX21	bta-miR-2334	-4.35
PID1	bta-miR-2334	-4.35
AURKA	bta-miR-2334	-4.35
CACNA2D1	bta-miR-2334	-4.35
AKIRIN1	bta-miR-2334	-4.35
GADD45G	bta-miR-2334	-4.35
PGM1	bta-miR-2334	-4.35
WWP2	bta-miR-2334	-4.35
NUDCD3	bta-miR-2334	-4.35
RPUSD1	bta-miR-2334	-4.35
MMS19	bta-miR-2334	-4.35
CALU	bta-miR-2334	-4.35
RAB40C	bta-miR-2334	-4.35
ALX1	bta-miR-2334	-4.35
CHPT1	bta-miR-2334	-4.35
SIX5	bta-miR-2334	-4.35
PABPC1L	bta-miR-2334	-4.35
UBTD1	bta-miR-2334	-4.35
LMAN2	bta-miR-2334	-4.35
ABHD10	bta-miR-2334	-4.35
ATF2	bta-miR-2334	-4.35
SLC31A2	bta-miR-2334	-4.35
GCC2	bta-miR-2334	-4.35
FBXO32	bta-miR-2334	-4.35
TBK1	bta-miR-2334	-4.35
ANKRD31	bta-miR-2334	-4.35
EFR3B	bta-miR-2334	-4.35
ARFGAP2	bta-miR-2334	-4.35
FBXW4	bta-miR-2334	-4.35
FAM60A	bta-miR-2334	-4.35
PPP1R12A	bta-miR-2334	-4.35
TXN2	bta-miR-2334	-4.35
CDC23	bta-miR-2334	-4.35
RELN	bta-miR-2334	-4.35
MTMR4	bta-miR-2334	-4.35
TRIB1	bta-miR-2334	-4.35
SPRYD3	bta-miR-2334	-4.35
ANKRD13D	bta-miR-2334	-4.35
HDAC8	bta-miR-2334	-4.35
UGT3A2	bta-miR-2334	-4.35
CPOX	bta-miR-2334	-4.35
FOXO1	bta-miR-2334	-4.35
UBE2J2	bta-miR-2334	-4.35
B4GALT1	bta-miR-2334	-4.35
DDX28	bta-miR-2334	-4.35
TPPP3	bta-miR-2334	-4.35
NLRC5	bta-miR-2334	-4.35
TGFBRAP1	bta-miR-2334	-4.35
SMAD3	bta-miR-2334	-4.35
TPM3	bta-miR-2334	-4.35
CNNM3	bta-miR-2334	-4.35
TOM1L2	bta-miR-2334	-4.35
RPS6KA3	bta-miR-2334	-4.35
GDPD1	bta-miR-2334	-4.35
VWCE	bta-miR-2334	-4.35
MADD	bta-miR-2334	-4.35
RAB37	bta-miR-2334	-4.35
ZNF341	bta-miR-2334	-4.35
DGCR6L	bta-miR-2334	-4.35
SRP72	bta-miR-2334	-4.35
RAB12	bta-miR-2334	-4.35
AKAP12	bta-miR-2334	-4.35
YRDC	bta-miR-2334	-4.35
PBX3	bta-miR-2334	-4.35
FMN1	bta-miR-2334	-4.35
MARCH5	bta-miR-2334	-4.35
RNF10	bta-miR-2334	-4.35
NFKB1	bta-miR-2334	-4.35
CHPF	bta-miR-2334	-4.35
KRT78	bta-miR-2334	-4.35
C1orf174	bta-miR-2334	-4.35
ELL	bta-miR-2334	-4.35
METTL13	bta-miR-2334	-4.35
FAM73B	bta-miR-2334	-4.35
ZNF346	bta-miR-2334	-4.35
NRBP1	bta-miR-2334	-4.35
UCP2	bta-miR-2334	-4.35
ARHGAP5	bta-miR-2334	-4.35
FOSL2	bta-miR-2334	-4.35
TRADD	bta-miR-2334	-4.35
PAFAH1B2	bta-miR-2334	-4.35
TBC1D9B	bta-miR-2334	-4.35
CACNG5	bta-miR-2334	-4.35
PLEKHA3	bta-miR-2334	-4.35
VTI1B	bta-miR-2334	-4.35
GPS1	bta-miR-2334	-4.35
DMPK	bta-miR-2334	-4.35
STS	bta-miR-2334	-4.35
SOS2	bta-miR-2334	-4.35
RPAP1	bta-miR-2334	-4.35
PPP2R1A	bta-miR-2334	-4.35
ZAR1	bta-miR-2334	-4.35
IQGAP3	bta-miR-2334	-4.35
NRIP1	bta-miR-2334	-4.35
SOAT1	bta-miR-2334	-4.35
CINP	bta-miR-2334	-4.35
LRRC17	bta-miR-2334	-4.35
LAGE3	bta-miR-2334	-4.35
PTPLAD1	bta-miR-2334	-4.35
ELOVL5	bta-miR-2334	-4.35
BCL2L13	bta-miR-2334	-4.35
SLC12A6	bta-miR-2334	-4.35
CD300LF	bta-miR-2334	-4.35
ZMYM2	bta-miR-2334	-4.35
UBAC2	bta-miR-2334	-4.35
TPK1	bta-miR-2334	-4.35
SLC17A3	bta-miR-2334	-4.35
SGSH	bta-miR-2334	-4.35
KRT85	bta-miR-2334	-4.35
REXO1	bta-miR-2334	-4.35
YEATS2	bta-miR-2334	-4.35
GATAD2A	bta-miR-2334	-4.35
PER1	bta-miR-2334	-4.35
TBC1D13	bta-miR-2334	-4.35
MX2	bta-miR-2334	-4.35
PWP2	bta-miR-2334	-4.35
PISD	bta-miR-2334	-4.35
MRS2	bta-miR-2334	-4.35
OLAH	bta-miR-2334	-4.35
RAB9A	bta-miR-2334	-4.35
MAF1	bta-miR-2334	-4.35
CDC25B	bta-miR-2334	-4.35
KIF3B	bta-miR-2334	-4.35
IFFO2	bta-miR-2334	-4.35
TMC7	bta-miR-2334	-4.35
MTOR	bta-miR-2334	-4.35
LATS2	bta-miR-2334	-4.35
EXT2	bta-miR-2334	-4.35
GPD1	bta-miR-2334	-4.35
PTTG1IP	bta-miR-2334	-4.35
ASAP1	bta-miR-2334	-4.35
NECAP1	bta-miR-2334	-4.35
SF3B4	bta-miR-2334	-4.35
VMA21	bta-miR-2334	-4.35
WAPAL	bta-miR-2334	-4.35
PAX8	bta-miR-2334	-4.35
LPIN2	bta-miR-2334	-4.35
TIFAB	bta-miR-2334	-4.35
SH2D2A	bta-miR-2334	-4.35
MIOS	bta-miR-2334	-4.35
TACSTD2	bta-miR-2334	-4.35
CTDSP2	bta-miR-2334	-4.35
TMEM126B	bta-miR-2334	-4.35
TLK1	bta-miR-2334	-4.35
CYP3A5	bta-miR-2334	-4.35
PCBD1	bta-miR-2334	-4.35
HKDC1	bta-miR-2334	-4.35
ADRB2	bta-miR-2334	-4.35
LNP1	bta-miR-2334	-4.35
DTX3	bta-miR-2334	-4.35
ESRRG	bta-miR-2334	-4.35
PBXIP1	bta-miR-2334	-4.35
TTC1	bta-miR-2334	-4.35
CD44	bta-miR-2334	-4.35
ZNF691	bta-miR-2334	-4.35
MFN2	bta-miR-2334	-4.35
WDTC1	bta-miR-2334	-4.35
KIF5A	bta-miR-2334	-4.35
CDK4	bta-miR-2334	-4.35
COPS2	bta-miR-2334	-4.35
GATA4	bta-miR-2334	-4.35
KLHL9	bta-miR-2334	-4.35
PPM1H	bta-miR-2334	-4.35
PIKFYVE	bta-miR-2334	-4.35
SLC46A1	bta-miR-2334	-4.35
ZNF829	bta-miR-2334	-4.35
ACAA1	bta-miR-2334	-4.35
COL24A1	bta-miR-2334	-4.35
CACNB1	bta-miR-2334	-4.35
PIGT	bta-miR-2334	-4.35
RAB11FIP2	bta-miR-2334	-4.35
SLC39A13	bta-miR-2334	-4.35
RAB4B	bta-miR-2334	-4.35
VPS18	bta-miR-2334	-4.35
STK11	bta-miR-2334	-4.35
OGFOD1	bta-miR-2334	-4.35
TASP1	bta-miR-2334	-4.35
DYDC1	bta-miR-2334	-4.35
MAN2A1	bta-miR-2334	-4.35
UTP6	bta-miR-2334	-4.35
NF1	bta-miR-2334	-4.35
RASSF5	bta-miR-2334	-4.35
EMILIN2	bta-miR-2334	-4.35
TMBIM4	bta-miR-2334	-4.35
RCSD1	bta-miR-2334	-4.35
MYO1E	bta-miR-2334	-4.35
ATXN1L	bta-miR-2334	-4.35
RADIL	bta-miR-2334	-4.35
ATP6V1G1	bta-miR-2334	-4.35
AVEN	bta-miR-2334	-4.35
AVPR2	bta-miR-2334	-4.35
TAOK3	bta-miR-2334	-4.35
CD58	bta-miR-2334	-4.35
ATMIN	bta-miR-2334	-4.35
E2F4	bta-miR-2334	-4.35
NPL	bta-miR-2334	-4.35
GAPT	bta-miR-2334	-4.35
ZNF592	bta-miR-2334	-4.35
MACF1	bta-miR-2334	-4.35
KBTBD2	bta-miR-2334	-4.35
MRPS25	bta-miR-2334	-4.35
NUP54	bta-miR-2334	-4.35
TNPO1	bta-miR-2334	-4.35
ARPP21	bta-miR-2334	-4.35
TMEM55B	bta-miR-2334	-4.35
SAMD12	bta-miR-2334	-4.35
MPP5	bta-miR-2334	-4.35
SPTLC1	bta-miR-2334	-4.35
MRPL45	bta-miR-2334	-4.35
CLDN10	bta-miR-2334	-4.35
STK16	bta-miR-2334	-4.35
TPD52L2	bta-miR-2334	-4.35
CLIP4	bta-miR-2334	-4.35
URM1	bta-miR-2334	-4.35
MYO7A	bta-miR-2334	-4.35
KBTBD4	bta-miR-2334	-4.35
CMTM3	bta-miR-2334	-4.35
PLXDC1	bta-miR-2334	-4.35
ESRRA	bta-miR-2334	-4.35
AFG3L2	bta-miR-2334	-4.35
DENND1B	bta-miR-2334	-4.35
OVOL1	bta-miR-2334	-4.35
TRAF4	bta-miR-2334	-4.35
UBE2E2	bta-miR-2334	-4.35
PLK1	bta-miR-2334	-4.35
LYPLA2	bta-miR-2334	-4.35
BRCA1	bta-miR-2334	-4.35
SLC30A4	bta-miR-2334	-4.35
SIAH1	bta-miR-2334	-4.35
CWC25	bta-miR-2334	-4.35
PDCD6IP	bta-miR-2334	-4.35
PI16	bta-miR-2334	-4.35
ZBTB43	bta-miR-2334	-4.35
TSPAN3	bta-miR-2334	-4.35
CANT1	bta-miR-2334	-4.35
NCKIPSD	bta-miR-2334	-4.35
ITPK1	bta-miR-2334	-4.35
CHRAC1	bta-miR-2334	-4.35
ZNF329	bta-miR-2334	-4.35
SLC25A37	bta-miR-2334	-4.35
TK1	bta-miR-2334	-4.35
RPL29	bta-miR-2334	-4.35
RAB30	bta-miR-2334	-4.35
TBC1D24	bta-miR-2334	-4.35
CSPG5	bta-miR-2334	-4.35
GIT1	bta-miR-2334	-4.35
WDR92	bta-miR-2334	-4.35
TCF19	bta-miR-2334	-4.35
ZNF280B	bta-miR-2334	-4.35
NR4A1	bta-miR-2334	-4.35
SLC25A44	bta-miR-2334	-4.35
SCAMP3	bta-miR-2334	-4.35
WWP1	bta-miR-2334	-4.35
IPPK	bta-miR-2334	-4.35
PDP1	bta-miR-2334	-4.35
CHD8	bta-miR-2334	-4.35
GLS2	bta-miR-2334	-4.35
CCNL2	bta-miR-2334	-4.35
ADAR	bta-miR-2334	-4.35
UCHL1	bta-miR-2334	-4.35
KLHL18	bta-miR-2334	-4.35
RHOF	bta-miR-2334	-4.35
FAM110A	bta-miR-2334	-4.35
TMEM30B	bta-miR-2334	-4.35
ADORA2A	bta-miR-2334	-4.35
PSMG4	bta-miR-2334	-4.35
HAS2	bta-miR-2334	-4.35
RHBDL2	bta-miR-2334	-4.35
ANKRD52	bta-miR-2334	-4.35
PCGF3	bta-miR-2334	-4.35
CREBL2	bta-miR-2334	-4.35
TRIM26	bta-miR-2334	-4.35
ELOVL2	bta-miR-2334	-4.35
LRRC3	bta-miR-2334	-4.35
DNAJB1	bta-miR-2334	-4.35
PLSCR4	bta-miR-2334	-4.35
GYS1	bta-miR-2334	-4.35
VAMP3	bta-miR-2334	-4.35
LDOC1L	bta-miR-2334	-4.35
CACNB3	bta-miR-2334	-4.35
APTX	bta-miR-2334	-4.35
PHF20	bta-miR-2334	-4.35
WARS	bta-miR-2334	-4.35
AHCY	bta-miR-2334	-4.35
AP1S3	bta-miR-2334	-4.35
C1QTNF6	bta-miR-2334	-4.35
XKRX	bta-miR-2334	-4.35
NUP35	bta-miR-2334	-4.35
JAGN1	bta-miR-2334	-4.35
PARK2	bta-miR-2334	-4.35
RAPGEF1	bta-miR-2334	-4.35
CTTN	bta-miR-2334	-4.35
DHX37	bta-miR-2334	-4.35
FNTA	bta-miR-2334	-4.35
RBPJ	bta-miR-2334	-4.35
LRCH3	bta-miR-2334	-4.35
PURA	bta-miR-2334	-4.35
IRF2BP2	bta-miR-2334	-4.35
STAG2	bta-miR-2334	-4.35
PMP22	bta-miR-2334	-4.35
ASB8	bta-miR-2334	-4.35
UBR2	bta-miR-2334	-4.35
CIB1	bta-miR-2334	-4.35
COIL	bta-miR-2334	-4.35
SERPINB5	bta-miR-2334	-4.35
PDPK1	bta-miR-2334	-4.35
AVL9	bta-miR-2334	-4.35
PDCD4	bta-miR-2334	-4.35
DRD2	bta-miR-2334	-4.35
COL4A1	bta-miR-2334	-4.35
PPIH	bta-miR-2334	-4.35
EXOC5	bta-miR-2334	-4.35
USP7	bta-miR-2334	-4.35
HADH	bta-miR-2334	-4.35
ARHGEF2	bta-miR-2334	-4.35
RAB35	bta-miR-2334	-4.35
ZBTB33	bta-miR-2334	-4.35
UBE3A	bta-miR-2334	-4.35
MRPL14	bta-miR-2334	-4.35
MTMR3	bta-miR-2334	-4.35
TMEM100	bta-miR-2334	-4.35
HNF4A	bta-miR-2334	-4.35
RAPGEFL1	bta-miR-2334	-4.35
RBPMS2	bta-miR-2334	-4.35
PGS1	bta-miR-2334	-4.35
FCHSD1	bta-miR-2334	-4.35
TMCC3	bta-miR-2334	-4.35
AURKAIP1	bta-miR-2334	-4.35
NDUFB10	bta-miR-2334	-4.35
AMZ1	bta-miR-2334	-4.35
CDKN2B	bta-miR-2334	-4.35
FRMD8	bta-miR-2334	-4.35
DZIP1	bta-miR-2334	-4.35
SOCS5	bta-miR-2334	-4.35
USP49	bta-miR-2334	-4.35
SRXN1	bta-miR-2334	-4.35
LDLRAD3	bta-miR-2334	-4.35
ATOH8	bta-miR-2334	-4.35
IRAK4	bta-miR-2334	-4.35
DOK1	bta-miR-2334	-4.35
SYNRG	bta-miR-2334	-4.35
SPEN	bta-miR-2334	-4.35
MAMDC2	bta-miR-2334	-4.35
AXIN2	bta-miR-2334	-4.35
SLC18A2	bta-miR-2334	-4.35
CSNK2A1	bta-miR-2334	-4.35
MCC	bta-miR-2334	-4.35
FAM127A	bta-miR-2334	-4.35
HAUS5	bta-miR-2334	-4.35
MACC1	bta-miR-2334	-4.35
TMEM51	bta-miR-2334	-4.35
FBXO21	bta-miR-2334	-4.35
MDM2	bta-miR-2334	-4.35
ANKRD49	bta-miR-2334	-4.35
SHISA5	bta-miR-2334	-4.35
MYBBP1A	bta-miR-2334	-4.35
CCDC97	bta-miR-2334	-4.35
MPL	bta-miR-2334	-4.35
CNIH2	bta-miR-2334	-4.35
CCNT2	bta-miR-2334	-4.35
PSMC1	bta-miR-2334	-4.35
DNAJC8	bta-miR-2334	-4.35
SAMD4B	bta-miR-2334	-4.35
EIF5B	bta-miR-2334	-4.35
RAB26	bta-miR-2334	-4.35
G3BP2	bta-miR-2334	-4.35
ACSL5	bta-miR-2334	-4.35
QSOX1	bta-miR-2334	-4.35
SLC30A7	bta-miR-2334	-4.35
CHAD	bta-miR-2334	-4.35
LNPEP	bta-miR-2334	-4.35
NOS2	bta-miR-2334	-4.35
PODN	bta-miR-2334	-4.35
UNG	bta-miR-2334	-4.35
GDPD5	bta-miR-2334	-4.35
KIF13A	bta-miR-2334	-4.35
CHDH	bta-miR-2334	-4.35
TAT	bta-miR-2334	-4.35
UBXN2B	bta-miR-2334	-4.35
SEC14L1	bta-miR-2334	-4.35
UBE2Q1	bta-miR-2334	-4.35
UBXN4	bta-miR-2334	-4.35
MCAT	bta-miR-2334	-4.35
BMP7	bta-miR-2334	-4.35
INPP5B	bta-miR-2334	-4.35
SGMS2	bta-miR-2334	-4.35
OSBPL10	bta-miR-2334	-4.35
PCIF1	bta-miR-2334	-4.35
ELP4	bta-miR-2334	-4.35
RFWD3	bta-miR-2334	-4.35
CSDE1	bta-miR-2334	-4.35
DTD1	bta-miR-2334	-4.35
EGLN1	bta-miR-2334	-4.35
BOK	bta-miR-2334	-4.35
ESRP1	bta-miR-2334	-4.35
SLC22A17	bta-miR-2334	-4.35
CCL5	bta-miR-2334	-4.35
DMRT2	bta-miR-2334	-4.35
TXNRD1	bta-miR-2334	-4.35
SLC45A3	bta-miR-2334	-4.35
NMNAT1	bta-miR-2334	-4.35
HMGA1	bta-miR-2334	-4.35
NEURL4	bta-miR-2334	-4.35
CARM1	bta-miR-2334	-4.35
LRIG1	bta-miR-2334	-4.35
PREPL	bta-miR-2334	-4.35
USP22	bta-miR-2334	-4.35
MARK2	bta-miR-2334	-4.35
POU2F1	bta-miR-2334	-4.35
PABPN1	bta-miR-2334	-4.35
EYA1	bta-miR-2334	-4.35
NFKBIE	bta-miR-2334	-4.35
SPG11	bta-miR-2334	-4.35
PTGR2	bta-miR-2334	-4.35
SAMD4A	bta-miR-2334	-4.35
SHANK2	bta-miR-2334	-4.35
SLC37A3	bta-miR-2334	-4.35
MAP1LC3B	bta-miR-2334	-4.35
CPEB1	bta-miR-2334	-4.35
PPARGC1A	bta-miR-2334	-4.35
TXLNA	bta-miR-2334	-4.35
ANO4	bta-miR-2334	-4.35
RBMS2	bta-miR-2334	-4.35
RALGAPA1	bta-miR-2334	-4.35
PLEKHB1	bta-miR-2334	-4.35
PTPN13	bta-miR-2334	-4.35
RFC2	bta-miR-2334	-4.35
NXNL2	bta-miR-2334	-4.35
CSNK1G3	bta-miR-2334	-4.35
GTF3C3	bta-miR-2334	-4.35
ETV1	bta-miR-2334	-4.35
TOR1AIP2	bta-miR-2334	-4.35
NDOR1	bta-miR-2334	-4.35
DRD3	bta-miR-2334	-4.35
GNG3	bta-miR-2334	-4.35
HN1L	bta-miR-2334	-4.35
NAGPA	bta-miR-2334	-4.35
AMIGO3	bta-miR-2334	-4.35
ZBTB9	bta-miR-2334	-4.35
GAA	bta-miR-2334	-4.35
STUB1	bta-miR-2334	-4.35
SNCA	bta-miR-2334	-4.35
ASB6	bta-miR-2334	-4.35
PDRG1	bta-miR-2334	-4.35
KIF3C	bta-miR-2334	-4.35
SLC19A3	bta-miR-2334	-4.35
CD276	bta-miR-2334	-4.35
RAB7L1	bta-miR-2334	-4.35
MAPK8IP1	bta-miR-2334	-4.35
ANKIB1	bta-miR-2334	-4.35
ZNF286A	bta-miR-2334	-4.35
DPM2	bta-miR-2334	-4.35
PI4K2A	bta-miR-2334	-4.35
TM2D1	bta-miR-2334	-4.35
ZNF184	bta-miR-2334	-4.35
USP36	bta-miR-2334	-4.35
SYS1	bta-miR-2334	-4.35
FBXL20	bta-miR-2334	-4.35
ANKRD54	bta-miR-2334	-4.35
SYTL2	bta-miR-2334	-4.35
ZRANB3	bta-miR-2334	-4.35
OGDH	bta-miR-2334	-4.35
ZNF391	bta-miR-2334	-4.35
TTLL4	bta-miR-2334	-4.35
PPM1A	bta-miR-2334	-4.35
DUSP11	bta-miR-2334	-4.35
ZBTB16	bta-miR-2334	-4.35
TUBB6	bta-miR-2334	-4.35
RRAGC	bta-miR-2334	-4.35
GCH1	bta-miR-2334	-4.35
AP3B1	bta-miR-2334	-4.35
HSPA4L	bta-miR-2334	-4.35
ITPR1	bta-miR-2334	-4.35
ZNF200	bta-miR-2334	-4.35
NPLOC4	bta-miR-2334	-4.35
DPY19L3	bta-miR-2334	-4.35
IPCEF1	bta-miR-2334	-4.35
ATXN7L2	bta-miR-2334	-4.35
MED20	bta-miR-2334	-4.35
TNFSF9	bta-miR-2334	-4.35
CDKN2AIPNL	bta-miR-2334	-4.35
SHISA3	bta-miR-2334	-4.35
SPTY2D1	bta-miR-2334	-4.35
NRN1	bta-miR-2334	-4.35
CMTM8	bta-miR-2334	-4.35
FBXO42	bta-miR-2334	-4.35
LEPRE1	bta-miR-2334	-4.35
CDC40	bta-miR-2334	-4.35
PRKCD	bta-miR-2334	-4.35
FAF1	bta-miR-2334	-4.35
RDH12	bta-miR-2334	-4.35
REEP3	bta-miR-2334	-4.35
TOR1B	bta-miR-2334	-4.35
CHD2	bta-miR-2334	-4.35
SNX12	bta-miR-2334	-4.35
SYCN	bta-miR-2334	-4.35
ENC1	bta-miR-2334	-4.35
CASR	bta-miR-2334	-4.35
SHARPIN	bta-miR-2334	-4.35
DCUN1D3	bta-miR-2334	-4.35
KRT34	bta-miR-2334	-4.35
CNNM4	bta-miR-2334	-4.35
CCDC79	bta-miR-2334	-4.35
CTDSPL	bta-miR-2334	-4.35
MAEA	bta-miR-2334	-4.35
PNMA1	bta-miR-2334	-4.35
MEX3C	bta-miR-2334	-4.35
PSIP1	bta-miR-2334	-4.35
HMGXB3	bta-miR-2334	-4.35
CPSF7	bta-miR-2334	-4.35
RPS6KA6	bta-miR-2334	-4.35
SGPL1	bta-miR-2334	-4.35
RORA	bta-miR-2334	-4.35
PSENEN	bta-miR-2334	-4.35
SCCPDH	bta-miR-2334	-4.35
PTCH1	bta-miR-2334	-4.35
TGOLN2	bta-miR-2334	-4.35
ATG4D	bta-miR-2334	-4.35
MAPKBP1	bta-miR-2334	-4.35
TRPV1	bta-miR-2334	-4.35
OSTM1	bta-miR-2334	-4.35
DDX17	bta-miR-2334	-4.35
KLHDC3	bta-miR-2334	-4.35
NPR2	bta-miR-2334	-4.35
TOMM34	bta-miR-2334	-4.35
UBR7	bta-miR-2334	-4.35
TMEM87B	bta-miR-2334	-4.35
CD164	bta-miR-2334	-4.35
CEP350	bta-miR-2334	-4.35
FAT2	bta-miR-2334	-4.35
PCMTD1	bta-miR-2334	-4.35
TUBD1	bta-miR-2334	-4.35
SNPH	bta-miR-2334	-4.35
P2RX1	bta-miR-2334	-4.35
TUB	bta-miR-2334	-4.35
ZC3H14	bta-miR-2334	-4.35
SH3BP5	bta-miR-2334	-4.35
INTU	bta-miR-2334	-4.35
SSBP1	bta-miR-2334	-4.35
ZNF217	bta-miR-2334	-4.35
KCND1	bta-miR-2334	-4.35
ITGA11	bta-miR-2334	-4.35
GPCPD1	bta-miR-2334	-4.35
SMEK2	bta-miR-2334	-4.35
TMEM231	bta-miR-2334	-4.35
FZD4	bta-miR-2334	-4.35
DVL1	bta-miR-2334	-4.35
CCDC137	bta-miR-2334	-4.35
LHX3	bta-miR-2334	-4.35
RFX3	bta-miR-2334	-4.35
ELMO2	bta-miR-2334	-4.35
NAA15	bta-miR-2334	-4.35
CAB39	bta-miR-2334	-4.35
SMARCB1	bta-miR-2334	-4.35
RASGEF1A	bta-miR-2334	-4.35
AHCYL1	bta-miR-2334	-4.35
SCNN1B	bta-miR-2334	-4.35
LOH12CR1	bta-miR-2334	-4.35
NFAM1	bta-miR-2334	-4.35
GKAP1	bta-miR-2334	-4.35
FER1L6	bta-miR-2334	-4.35
PI4KB	bta-miR-2334	-4.35
RAP1GAP	bta-miR-2334	-4.35
KIF2A	bta-miR-2334	-4.35
ANXA6	bta-miR-2334	-4.35
PDCL	bta-miR-2334	-4.35
TBCEL	bta-miR-2334	-4.35
PMM1	bta-miR-2334	-4.35
YWHAE	bta-miR-2334	-4.35
SDHAF2	bta-miR-2334	-4.35
DHX35	bta-miR-2334	-4.35
SEC14L3	bta-miR-2334	-4.35
AURKB	bta-miR-2334	-4.35
BICC1	bta-miR-2334	-4.35
CHML	bta-miR-2334	-4.35
MIS18A	bta-miR-2334	-4.35
VPS37B	bta-miR-2334	-4.35
CLASP2	bta-miR-2334	-4.35
RNGTT	bta-miR-2334	-4.35
PLEKHA8	bta-miR-2334	-4.35
CCDC43	bta-miR-2334	-4.35
MECOM	bta-miR-2334	-4.35
TMEM66	bta-miR-2334	-4.35
CAPRIN1	bta-miR-2334	-4.35
NAPB	bta-miR-2334	-4.35
DVL2	bta-miR-2334	-4.35
HERPUD1	bta-miR-2334	-4.35
CNDP1	bta-miR-2334	-4.35
USF1	bta-miR-2334	-4.35
LIPA	bta-miR-2334	-4.35
USP42	bta-miR-2334	-4.35
ANKRD13B	bta-miR-2334	-4.35
NUP50	bta-miR-2334	-4.35
TPI1	bta-miR-2334	-4.35
RNF146	bta-miR-2334	-4.35
CRYZL1	bta-miR-2334	-4.35
ORMDL3	bta-miR-2334	-4.35
ADPGK	bta-miR-2334	-4.35
SH3PXD2B	bta-miR-2334	-4.35
EIF4B	bta-miR-2334	-4.35
EGFL7	bta-miR-2334	-4.35
SERINC3	bta-miR-2334	-4.35
MYO9A	bta-miR-2334	-4.35
DIAPH2	bta-miR-2334	-4.35
TMED9	bta-miR-2334	-4.35
TRAFD1	bta-miR-2334	-4.35
PKIA	bta-miR-2334	-4.35
DENND4C	bta-miR-2334	-4.35
RALBP1	bta-miR-2334	-4.35
AMFR	bta-miR-2334	-4.35
CHMP4B	bta-miR-2334	-4.35
CCDC14	bta-miR-2334	-4.35
SYDE1	bta-miR-2334	-4.35
CCDC132	bta-miR-2334	-4.35
KLHL26	bta-miR-2334	-4.35
YOD1	bta-miR-2334	-4.35
RAB8B	bta-miR-2334	-4.35
PAPOLG	bta-miR-2334	-4.35
HIST2H2BE	bta-miR-2334	-4.35
PDGFRL	bta-miR-2334	-4.35
INPP5J	bta-miR-2334	-4.35
CORO1C	bta-miR-2334	-4.35
NF2	bta-miR-2334	-4.35
WDR33	bta-miR-2334	-4.35
CREBZF	bta-miR-2334	-4.35
ATP11A	bta-miR-2334	-4.35
SEMA6B	bta-miR-2334	-4.35
CHCHD1	bta-miR-2334	-4.35
SFMBT1	bta-miR-2334	-4.35
ZBTB39	bta-miR-2334	-4.35
LGALS9	bta-miR-2334	-4.35
CDH24	bta-miR-2334	-4.35
EPHA2	bta-miR-2334	-4.35
NHEJ1	bta-miR-2334	-4.35
ACTR1A	bta-miR-2334	-4.35
ATP2A2	bta-miR-2334	-4.35
FNDC4	bta-miR-2334	-4.35
SLC24A1	bta-miR-2334	-4.35
TGFBR3	bta-miR-2334	-4.35
MKX	bta-miR-2334	-4.35
SLU7	bta-miR-2334	-4.35
DUSP13	bta-miR-2334	-4.35
YIPF6	bta-miR-2334	-4.35
AMT	bta-miR-2334	-4.35
NEB	bta-miR-2334	-4.35
BIN3	bta-miR-2334	-4.35
KLF13	bta-miR-2334	-4.35
SLC9A1	bta-miR-2334	-4.35
RBPMS	bta-miR-2334	-4.35
CHN1	bta-miR-2334	-4.35
ETV3L	bta-miR-2334	-4.35
FGR	bta-miR-2334	-4.35
RIC3	bta-miR-2334	-4.35
C10orf107	bta-miR-2334	-4.35
ZFAND3	bta-miR-2334	-4.35
MTMR11	bta-miR-2334	-4.35
SLC16A3	bta-miR-2334	-4.35
LYPD6B	bta-miR-2334	-4.35
CRELD1	bta-miR-2334	-4.35
ZNF280C	bta-miR-2334	-4.35
ELP2	bta-miR-2334	-4.35
CDC42SE1	bta-miR-2334	-4.35
SSRP1	bta-miR-2334	-4.35
FAM117A	bta-miR-2334	-4.35
PAPSS2	bta-miR-2334	-4.35
DDX23	bta-miR-2334	-4.35
HSP90AB1	bta-miR-2334	-4.35
TRIM2	bta-miR-2334	-4.35
IHH	bta-miR-2334	-4.35
GHDC	bta-miR-2334	-4.35
CBX5	bta-miR-2334	-4.35
MKI67	bta-miR-2334	-4.35
CHIC1	bta-miR-2334	-4.35
UBR3	bta-miR-2334	-4.35
FLCN	bta-miR-2334	-4.35
SMYD5	bta-miR-2334	-4.35
SMARCD2	bta-miR-2334	-4.35
TJAP1	bta-miR-2334	-4.35
CCDC85C	bta-miR-2334	-4.35
RGS16	bta-miR-2334	-4.35
CALM1	bta-miR-2334	-4.35
DNAJA4	bta-miR-2334	-4.35
VCL	bta-miR-2334	-4.35
VTI1A	bta-miR-2334	-4.35
TNFAIP1	bta-miR-2334	-4.35
ADSS	bta-miR-2334	-4.35
HELLS	bta-miR-2334	-4.35
NR2C2	bta-miR-2334	-4.35
SPECC1L	bta-miR-2334	-4.35
SLC18A1	bta-miR-2334	-4.35
PRPS2	bta-miR-2334	-4.35
CBFB	bta-miR-2334	-4.35
DENND2C	bta-miR-2334	-4.35
SFT2D2	bta-miR-2334	-4.35
BCL2L1	bta-miR-2334	-4.35
PXN	bta-miR-2334	-4.35
NAA25	bta-miR-2334	-4.35
NSFL1C	bta-miR-2334	-4.35
SCAMP5	bta-miR-2334	-4.35
MYO1C	bta-miR-2334	-4.35
ALDH3A2	bta-miR-2334	-4.35
HS2ST1	bta-miR-2334	-4.35
ODC1	bta-miR-2334	-4.35
MBD1	bta-miR-2334	-4.35
KPNA2	bta-miR-2334	-4.35
SNTB2	bta-miR-2334	-4.35
LEF1	bta-miR-2334	-4.35
PSTPIP2	bta-miR-2334	-4.35
EML3	bta-miR-2334	-4.35
BSCL2	bta-miR-2334	-4.35
SORT1	bta-miR-2334	-4.35
FTSJ2	bta-miR-2334	-4.35
PTPN1	bta-miR-2334	-4.35
UBE2W	bta-miR-2334	-4.35
STIP1	bta-miR-2334	-4.35
CDK12	bta-miR-2334	-4.35
CNOT1	bta-miR-2334	-4.35
ERAL1	bta-miR-2334	-4.35
WDR47	bta-miR-2334	-4.35
MPP6	bta-miR-2334	-4.35
SPIB	bta-miR-2334	-4.35
STK36	bta-miR-2334	-4.35
GNA13	bta-miR-2334	-4.35
WTIP	bta-miR-2334	-4.35
TIPARP	bta-miR-2334	-4.35
CLP1	bta-miR-2334	-4.35
GPAM	bta-miR-2334	-4.35
ATF3	bta-miR-2334	-4.35
ETV6	bta-miR-2334	-4.35
ITGA10	bta-miR-2334	-4.35
ARL8B	bta-miR-2334	-4.35
FAM89A	bta-miR-2334	-4.35
F11R	bta-miR-2334	-4.35
PODXL	bta-miR-2334	-4.35
TPPP	bta-miR-2334	-4.35
DUSP7	bta-miR-2334	-4.35
BATF2	bta-miR-2334	-4.35
PANK1	bta-miR-2334	-4.35
FKBP5	bta-miR-2334	-4.35
ERCC4	bta-miR-2334	-4.35
HIST1H2BN	bta-miR-2334	-4.35
DEK	bta-miR-2334	-4.35
PRICKLE1	bta-miR-2334	-4.35
SH3BP5L	bta-miR-2334	-4.35
ANKRD34A	bta-miR-2334	-4.35
SPCS3	bta-miR-2334	-4.35
MGAT5	bta-miR-2334	-4.35
TTC33	bta-miR-2334	-4.35
RBM25	bta-miR-2334	-4.35
XPR1	bta-miR-2334	-4.35
ZFP1	bta-miR-2334	-4.35
ABHD4	bta-miR-2334	-4.35
EDEM1	bta-miR-2334	-4.35
GGA3	bta-miR-2334	-4.35
TMEM184B	bta-miR-2334	-4.35
PSMB2	bta-miR-2334	-4.35
ARL13A	bta-miR-2334	-4.35
FLRT3	bta-miR-2334	-4.35
MAP2K4	bta-miR-2334	-4.35
GJA4	bta-miR-2334	-4.35
PHF13	bta-miR-2334	-4.35
RUNX3	bta-miR-2334	-4.35
WASF3	bta-miR-2334	-4.35
PLXDC2	bta-miR-2334	-4.35
STX2	bta-miR-2334	-4.35
NUDC	bta-miR-2334	-4.35
STXBP1	bta-miR-2334	-4.35
RANBP9	bta-miR-2334	-4.35
PDCL3	bta-miR-2334	-4.35
HGSNAT	bta-miR-2334	-4.35
DNAJC3	bta-miR-2334	-4.35
RAB11B	bta-miR-2334	-4.35
MORN4	bta-miR-2334	-4.35
UCKL1	bta-miR-2334	-4.35
ARHGEF12	bta-miR-2334	-4.35
STX18	bta-miR-2334	-4.35
USP28	bta-miR-2334	-4.35
ALS2	bta-miR-2334	-4.35
PGAM5	bta-miR-2334	-4.35
IVD	bta-miR-2334	-4.35
FDX1	bta-miR-2334	-4.35
DGCR2	bta-miR-2334	-4.35
DHDDS	bta-miR-2334	-4.35
G6PC	bta-miR-2334	-4.35
BAG1	bta-miR-2334	-4.35
SYF2	bta-miR-2334	-4.35
PIM1	bta-miR-2334	-4.35
DST	bta-miR-2334	-4.35
EIF2AK1	bta-miR-2334	-4.35
VPS36	bta-miR-2334	-4.35
SEC22C	bta-miR-2334	-4.35
SETD3	bta-miR-2334	-4.35
ELP3	bta-miR-2334	-4.35
KCTD5	bta-miR-2334	-4.35
SLC25A15	bta-miR-2334	-4.35
SORBS3	bta-miR-2334	-4.35
CCDC93	bta-miR-2334	-4.35
WWC1	bta-miR-2334	-4.35
DDX21	bta-miR-2334	-4.35
STEAP2	bta-miR-2334	-4.35
RASD2	bta-miR-2334	-4.35
RNMT	bta-miR-2334	-4.35
PSMD10	bta-miR-2334	-4.35
NUPL1	bta-miR-2334	-4.35
SMARCD1	bta-miR-2334	-4.35
SEC61A1	bta-miR-2334	-4.35
PLAC9	bta-miR-2334	-4.35
APH1A	bta-miR-2334	-4.35
RSF1	bta-miR-2334	-4.35
ZNF397	bta-miR-2334	-4.35
CDK18	bta-miR-2334	-4.35
ARHGAP12	bta-miR-2334	-4.35
POLR2D	bta-miR-2334	-4.35
MAFG	bta-miR-2334	-4.35
JPH3	bta-miR-2334	-4.35
GLUD1	bta-miR-2334	-4.35
SCNN1G	bta-miR-2334	-4.35
RPUSD4	bta-miR-2334	-4.35
CISD2	bta-miR-2334	-4.35
CAPZA1	bta-miR-2334	-4.35
PPM1B	bta-miR-2334	-4.35
CNN1	bta-miR-2334	-4.35
LHX4	bta-miR-2334	-4.35
BAG5	bta-miR-2334	-4.35
NUDT10	bta-miR-2334	-4.35
KIF4A	bta-miR-2334	-4.35
ZFP36L1	bta-miR-2334	-4.35
NOL12	bta-miR-2334	-4.35
ZNF609	bta-miR-2334	-4.35
ARID1A	bta-miR-2334	-4.35
ARHGEF4	bta-miR-2334	-4.35
UPK1A	bta-miR-2334	-4.35
UPK2	bta-miR-2334	-4.35
PTPN9	bta-miR-2334	-4.35
HNRNPA3	bta-miR-2334	-4.35
MOCS2	bta-miR-2334	-4.35
GOLGA1	bta-miR-2334	-4.35
PANK3	bta-miR-2334	-4.35
NCOA3	bta-miR-2334	-4.35
TMEM180	bta-miR-2334	-4.35
HP1BP3	bta-miR-2334	-4.35
ADAL	bta-miR-2334	-4.35
NOX5	bta-miR-2334	-4.35
TPST1	bta-miR-2334	-4.35
RBM15B	bta-miR-2334	-4.35
MTF2	bta-miR-2334	-4.35
MTF1	bta-miR-2334	-4.35
MTHFR	bta-miR-2334	-4.35
SLC6A4	bta-miR-2334	-4.35
SPINT2	bta-miR-2334	-4.35
JPH1	bta-miR-2334	-4.35
SETX	bta-miR-2334	-4.35
PDK2	bta-miR-2334	-4.35
PTPRF	bta-miR-2334	-4.35
MYO10	bta-miR-2334	-4.35
SLC2A8	bta-miR-2334	-4.35
TMEM201	bta-miR-2334	-4.35
RBM27	bta-miR-2334	-4.35
MED29	bta-miR-2334	-4.35
INTS3	bta-miR-2334	-4.35
UNC13B	bta-miR-2334	-4.35
TBPL1	bta-miR-2334	-4.35
PGAP3	bta-miR-2334	-4.35
E2F1	bta-miR-2334	-4.35
GJB5	bta-miR-2334	-4.35
ATP2C1	bta-miR-2334	-4.35
YWHAG	bta-miR-2334	-4.35
IFRD1	bta-miR-2334	-4.35
GNG12	bta-miR-2334	-4.35
RIMS3	bta-miR-2334	-4.35
ANGEL2	bta-miR-2334	-4.35
TKT	bta-miR-2334	-4.35
PARP11	bta-miR-2334	-4.35
NEK7	bta-miR-2334	-4.35
AAK1	bta-miR-2334	-4.35
TXNDC9	bta-miR-2334	-4.35
DNAJB2	bta-miR-2334	-4.35
ACVR2A	bta-miR-2334	-4.35
PPP2R2B	bta-miR-2334	-4.35
OGDHL	bta-miR-2334	-4.35
GYG1	bta-miR-2334	-4.35
SHOX2	bta-miR-2334	-4.35
NAV1	bta-miR-2334	-4.35
ROCK2	bta-miR-2334	-4.35
DDX55	bta-miR-2334	-4.35
DSTYK	bta-miR-2334	-4.35
KLF6	bta-miR-2334	-4.35
UBE2N	bta-miR-2334	-4.35
DCAF7	bta-miR-2334	-4.35
CMTM4	bta-miR-2334	-4.35
HCN4	bta-miR-2334	-4.35
MKNK1	bta-miR-2334	-4.35
LRBA	bta-miR-2334	-4.35
PPTC7	bta-miR-2334	-4.35
NAA30	bta-miR-2334	-4.35
PYROXD1	bta-miR-2334	-4.35
TBKBP1	bta-miR-2334	-4.35
ITIH1	bta-miR-2334	-4.35
INPP5F	bta-miR-2334	-4.35
NAAA	bta-miR-2334	-4.35
UBE4A	bta-miR-2334	-4.35
DKK3	bta-miR-2334	-4.35
KPNA6	bta-miR-2334	-4.35
SETDB2	bta-miR-2334	-4.35
PTAR1	bta-miR-2334	-4.35
BACE2	bta-miR-2334	-4.35
TMEM19	bta-miR-2334	-4.35
TACC1	bta-miR-2334	-4.35
NEK9	bta-miR-2334	-4.35
IAH1	bta-miR-2334	-4.35
SIRT5	bta-miR-2334	-4.35
UBASH3B	bta-miR-2334	-4.35
NXF1	bta-miR-2334	-4.35
ADAM15	bta-miR-2334	-4.35
MYD88	bta-miR-2334	-4.35
DCP1A	bta-miR-2334	-4.35
BMP2	bta-miR-2334	-4.35
PRKG1	bta-miR-2334	-4.35
BSDC1	bta-miR-2334	-4.35
CRNKL1	bta-miR-2334	-4.35
PTDSS1	bta-miR-2334	-4.35
TRPS1	bta-miR-2334	-4.35
DCUN1D1	bta-miR-2334	-4.35
NSG2	bta-miR-2334	-4.35
PCDH19	bta-miR-2334	-4.35
PPFIA2	bta-miR-2334	-4.35
SLC25A26	bta-miR-2334	-4.35
TBL1XR1	bta-miR-2334	-4.35
CNTROB	bta-miR-2334	-4.35
ZBTB5	bta-miR-2334	-4.35
SMURF1	bta-miR-2334	-4.35
GPX8	bta-miR-2334	-4.35
ATXN7	bta-miR-2334	-4.35
GNPTAB	bta-miR-2334	-4.35
HOXB4	bta-miR-2334	-4.35
TSPYL4	bta-miR-2334	-4.35
MTBP	bta-miR-2334	-4.35
C6orf25	bta-miR-2334	-4.35
ACACA	bta-miR-2334	-4.35
NANOS1	bta-miR-2334	-4.35
LPHN3	bta-miR-2334	-4.35
NID1	bta-miR-2334	-4.35
PDE8A	bta-miR-2334	-4.35
NHSL1	bta-miR-2334	-4.35
RABEP1	bta-miR-2334	-4.35
CARKD	bta-miR-2334	-4.35
RBM33	bta-miR-2334	-4.35
ALAS1	bta-miR-2334	-4.35
EXOC6	bta-miR-2334	-4.35
TRIM59	bta-miR-2334	-4.35
FEM1B	bta-miR-2334	-4.35
VPS39	bta-miR-2334	-4.35
AP1G1	bta-miR-2334	-4.35
ADAMTSL1	bta-miR-2334	-4.35
THRA	bta-miR-2334	-4.35
POLR2F	bta-miR-2334	-4.35
KCNE1	bta-miR-2334	-4.35
VSIG4	bta-miR-2334	-4.35
MKS1	bta-miR-2334	-4.35
CYC1	bta-miR-2334	-4.35
PPFIA4	bta-miR-2334	-4.35
SPOPL	bta-miR-2334	-4.35
CDCA2	bta-miR-2334	-4.35
SYNGR2	bta-miR-2334	-4.35
TUBA4A	bta-miR-2334	-4.35
MON1B	bta-miR-2334	-4.35
FAF2	bta-miR-2334	-4.35
TSC1	bta-miR-2334	-4.35
CLN5	bta-miR-2334	-4.35
GNB5	bta-miR-2334	-4.35
NOL4	bta-miR-2334	-4.35
PRKACB	bta-miR-2334	-4.35
RABGAP1	bta-miR-2334	-4.35
CD40	bta-miR-2334	-4.35
SLC39A9	bta-miR-2334	-4.35
POLRMT	bta-miR-2334	-4.35
MAX	bta-miR-2334	-4.35
RIC8B	bta-miR-2334	-4.35
IRF1	bta-miR-2334	-4.35
SLC6A20	bta-miR-2334	-4.35
UBE2R2	bta-miR-2334	-4.35
KIF2C	bta-miR-2334	-4.35
ERRFI1	bta-miR-2334	-4.35
CDT1	bta-miR-2334	-4.35
CDC27	bta-miR-2334	-4.35
SETD1A	bta-miR-2334	-4.35
AACS	bta-miR-2334	-4.35
TMEM214	bta-miR-2334	-4.35
GPR173	bta-miR-2334	-4.35
RAB6A	bta-miR-2334	-4.35
CAP1	bta-miR-2334	-4.35
HNRNPA2B1	bta-miR-2334	-4.35
KATNAL1	bta-miR-2334	-4.35
CDKL2	bta-miR-2334	-4.35
OSBPL3	bta-miR-2334	-4.35
ATG13	bta-miR-2334	-4.35
EPB41L5	bta-miR-2334	-4.35
TOP2B	bta-miR-2334	-4.35
CYTH3	bta-miR-2334	-4.35
MMAA	bta-miR-2334	-4.35
CDH7	bta-miR-2334	-4.35
ADM2	bta-miR-2334	-4.35
BARD1	bta-miR-2334	-4.35
RBCK1	bta-miR-2334	-4.35
KANK1	bta-miR-2334	-4.35
DHRS4	bta-miR-2334	-4.35
PYGO1	bta-miR-2334	-4.35
RAD52	bta-miR-2334	-4.35
ABHD2	bta-miR-2334	-4.35
ANKRD6	bta-miR-2334	-4.35
FAM32A	bta-miR-2334	-4.35
CRYBG3	bta-miR-2334	-4.35
TRAPPC2L	bta-miR-2334	-4.35
ACER3	bta-miR-2334	-4.35
CUL2	bta-miR-2334	-4.35
TUBGCP4	bta-miR-2334	-4.35
ZNRF2	bta-miR-2334	-4.35
CDK9	bta-miR-2334	-4.35
LRRC47	bta-miR-2334	-4.35
SMG7	bta-miR-2334	-4.35
YKT6	bta-miR-2334	-4.35
VPS13B	bta-miR-2334	-4.35
NODAL	bta-miR-2334	-4.35
EIF3J	bta-miR-2334	-4.35
PIP5K1C	bta-miR-2334	-4.35
STX7	bta-miR-2334	-4.35
DYNLL2	bta-miR-2334	-4.35
GAB2	bta-miR-2334	-4.35
ZNF618	bta-miR-2334	-4.35
IP6K3	bta-miR-2334	-4.35
FUBP1	bta-miR-2334	-4.35
SRRD	bta-miR-2334	-4.35
CYTH1	bta-miR-2334	-4.35
PHLDB2	bta-miR-2334	-4.35
RPRD1B	bta-miR-2334	-4.35
MIB1	bta-miR-2334	-4.35
FGF2	bta-miR-2334	-4.35
TMEM135	bta-miR-2334	-4.35
UBE2I	bta-miR-2334	-4.35
PTPRT	bta-miR-2334	-4.35
TBRG1	bta-miR-2334	-4.35
EHMT1	bta-miR-2334	-4.35
PCMTD2	bta-miR-2334	-4.35
NUMB	bta-miR-2334	-4.35
NEDD4L	bta-miR-2334	-4.35
PDS5B	bta-miR-2334	-4.35
STK17A	bta-miR-2334	-4.35
ERLIN2	bta-miR-2334	-4.35
SLC6A5	bta-miR-2334	-4.35
RHBDD1	bta-miR-2334	-4.35
APPL1	bta-miR-2334	-4.35
RYBP	bta-miR-2334	-4.35
LCORL	bta-miR-2334	-4.35
POLR3D	bta-miR-2334	-4.35
PRUNE2	bta-miR-2334	-4.35
TP53I11	bta-miR-2334	-4.35
TARSL2	bta-miR-2334	-4.35
RFC3	bta-miR-2334	-4.35
YLPM1	bta-miR-2334	-4.35
IRX4	bta-miR-2334	-4.35
NHLH1	bta-miR-2334	-4.35
IMPAD1	bta-miR-2334	-4.35
GRB10	bta-miR-2334	-4.35
TMEM68	bta-miR-2334	-4.35
GK5	bta-miR-2334	-4.35
ASRGL1	bta-miR-2334	-4.35
MAP3K3	bta-miR-2334	-4.35
UNC13D	bta-miR-2334	-4.35
UBAP2L	bta-miR-2334	-4.35
MRAS	bta-miR-2334	-4.35
CDC25C	bta-miR-2334	-4.35
ZBTB38	bta-miR-2334	-4.35
SF3A2	bta-miR-2334	-4.35
MT1A	bta-miR-2334	-4.35
ESCO1	bta-miR-2334	-4.35
ERBB2IP	bta-miR-2334	-4.35
WDR52	bta-miR-2334	-4.35
ARL5B	bta-miR-2334	-4.35
METTL8	bta-miR-2334	-4.35
RAB11FIP4	bta-miR-2334	-4.35
IGF1R	bta-miR-2334	-4.35
SFXN3	bta-miR-2334	-4.35
PLEKHN1	bta-miR-2334	-4.35
DNMBP	bta-miR-2334	-4.35
ZNF532	bta-miR-2334	-4.35
ELF1	bta-miR-2334	-4.35
NIN	bta-miR-2334	-4.35
SHMT1	bta-miR-2334	-4.35
NUP214	bta-miR-2334	-4.35
ANKS4B	bta-miR-2334	-4.35
LIN7A	bta-miR-2334	-4.35
CCDC50	bta-miR-2334	-4.35
HDGFL1	bta-miR-2334	-4.35
ZBTB46	bta-miR-2334	-4.35
PPP2R5C	bta-miR-2334	-4.35
IGSF9B	bta-miR-2334	-4.35
AGAP3	bta-miR-2334	-4.35
DMXL2	bta-miR-2334	-4.35
ADAM11	bta-miR-2334	-4.35
ARPC5L	bta-miR-2334	-4.35
TRAF3IP1	bta-miR-2334	-4.35
ADCY9	bta-miR-2334	-4.35
UGCG	bta-miR-2334	-4.35
MED1	bta-miR-2334	-4.35
TBC1D4	bta-miR-2334	-4.35
PSEN1	bta-miR-2334	-4.35
HINT3	bta-miR-2334	-4.35
VCPIP1	bta-miR-2334	-4.35
PAPD4	bta-miR-2334	-4.35
CDC42BPA	bta-miR-2334	-4.35
ZNF212	bta-miR-2334	-4.35
PEX5	bta-miR-2334	-4.35
ACAP3	bta-miR-2334	-4.35
ACOT9	bta-miR-2334	-4.35
GNL1	bta-miR-2334	-4.35
CDK5R1	bta-miR-2334	-4.35
CES3	bta-miR-2334	-4.35
OTUB1	bta-miR-2334	-4.35
MRPL30	bta-miR-2334	-4.35
SLC9A3R2	bta-miR-2334	-4.35
FNTB	bta-miR-2334	-4.35
HSF1	bta-miR-2334	-4.35
KLHL21	bta-miR-2334	-4.35
PSKH1	bta-miR-2334	-4.35
SP3	bta-miR-2334	-4.35
MESDC2	bta-miR-2334	-4.35
PXMP4	bta-miR-2334	-4.35
UBXN2A	bta-miR-2334	-4.35
TNFAIP8L3	bta-miR-2334	-4.35
LRRC55	bta-miR-2334	-4.35
ACTR2	bta-miR-2334	-4.35
NUTF2	bta-miR-2334	-4.35
OTUD3	bta-miR-2334	-4.35
TOLLIP	bta-miR-2334	-4.35
TNRC6B	bta-miR-2334	-4.35
PRDM6	bta-miR-2334	-4.35
HMG20A	bta-miR-2334	-4.35
ZNF395	bta-miR-2334	-4.35
KRT73	bta-miR-2334	-4.35
PRDM5	bta-miR-2334	-4.35
COLQ	bta-miR-2334	-4.35
ST13	bta-miR-2334	-4.35
ZSCAN12	bta-miR-2334	-4.35
PSD3	bta-miR-2334	-4.35
SH2B3	bta-miR-2334	-4.35
IMPDH1	bta-miR-2334	-4.35
NECAB2	bta-miR-2334	-4.35
MBNL1	bta-miR-2334	-4.35
CNP	bta-miR-2334	-4.35
MYNN	bta-miR-2334	-4.35
NFATC3	bta-miR-2334	-4.35
MFAP1	bta-miR-2334	-4.35
HELZ	bta-miR-2334	-4.35
TMEM115	bta-miR-2334	-4.35
PPARD	bta-miR-2334	-4.35
ATE1	bta-miR-2334	-4.35
FLVCR2	bta-miR-2334	-4.35
ARFGEF1	bta-miR-2334	-4.35
HEXIM1	bta-miR-2334	-4.35
SEMA4F	bta-miR-2334	-4.35
PCSK1	bta-miR-2334	-4.35
USP13	bta-miR-2334	-4.35
NCK1	bta-miR-2334	-4.35
LRCH4	bta-miR-2334	-4.35
TSPYL2	bta-miR-2334	-4.35
DNAJB14	bta-miR-2334	-4.35
GPR3	bta-miR-2334	-4.35
SLC27A1	bta-miR-2334	-4.35
DBT	bta-miR-2334	-4.35
DNAJC27	bta-miR-2334	-4.35
CYLD	bta-miR-2334	-4.35
TFRC	bta-miR-2334	-4.35
DR1	bta-miR-2334	-4.35
UCK2	bta-miR-2334	-4.35
EPSTI1	bta-miR-2334	-4.35
PPIP5K1	bta-miR-2334	-4.35
DPYSL2	bta-miR-2334	-4.35
ARID5B	bta-miR-2334	-4.35
RASA1	bta-miR-2334	-4.35
MAPKAPK3	bta-miR-2334	-4.35
WHSC1	bta-miR-2334	-4.35
DBNL	bta-miR-2334	-4.35
ZNF652	bta-miR-2334	-4.35
HIP1	bta-miR-2334	-4.35
DENND3	bta-miR-2334	-4.35
ZNF248	bta-miR-2334	-4.35
VPS4A	bta-miR-2334	-4.35
EFTUD2	bta-miR-2334	-4.35
PLXNC1	bta-miR-2334	-4.35
AATK	bta-miR-2334	-4.35
INPP5D	bta-miR-2334	-4.35
TOMM22	bta-miR-2334	-4.35
PITPNA	bta-miR-2334	-4.35
MANEAL	bta-miR-2334	-4.35
GRK6	bta-miR-2334	-4.35
RPL27A	bta-miR-2334	-4.35
PDXDC1	bta-miR-2334	-4.35
AR	bta-miR-2334	-4.35
XKR7	bta-miR-2334	-4.35
CBL	bta-miR-2334	-4.35
STK38	bta-miR-2334	-4.35
WDR31	bta-miR-2334	-4.35
CDC25A	bta-miR-2334	-4.35
KREMEN1	bta-miR-2334	-4.35
TMEM63C	bta-miR-2334	-4.35
ZMIZ1	bta-miR-2334	-4.35
PREX1	bta-miR-2334	-4.35
MEAF6	bta-miR-2334	-4.35
MAPK14	bta-miR-2334	-4.35
KCMF1	bta-miR-2334	-4.35
FGFR2	bta-miR-2334	-4.35
TFAP2A	bta-miR-2334	-4.35
LRRC4	bta-miR-2334	-4.35
PTPN18	bta-miR-2334	-4.35
IKBKB	bta-miR-2334	-4.35
C6orf106	bta-miR-2334	-4.35
MAK16	bta-miR-2334	-4.35
RMND5B	bta-miR-2334	-4.35
PTPN3	bta-miR-2334	-4.35
CTSB	bta-miR-2334	-4.35
DBN1	bta-miR-2334	-4.35
ZCWPW2	bta-miR-2334	-4.35
BAZ2A	bta-miR-2334	-4.35
SLC36A1	bta-miR-2334	-4.35
SREBF2	bta-miR-2334	-4.35
CHCHD7	bta-miR-2334	-4.35
GIT2	bta-miR-2334	-4.35
TRAM2	bta-miR-2334	-4.35
ZRANB1	bta-miR-2334	-4.35
TUBA8	bta-miR-2334	-4.35
FAM49B	bta-miR-2334	-4.35
DERL3	bta-miR-2334	-4.35
AZI2	bta-miR-2334	-4.35
WASF2	bta-miR-2334	-4.35
RFFL	bta-miR-2334	-4.35
DBX2	bta-miR-2334	-4.35
PDGFA	bta-miR-2334	-4.35
TLX2	bta-miR-2334	-4.35
TPCN1	bta-miR-2334	-4.35
SPSB3	bta-miR-2334	-4.35
ASAH1	bta-miR-2334	-4.35
CCDC92	bta-miR-2334	-4.35
RER1	bta-miR-2334	-4.35
TBXA2R	bta-miR-2334	-4.35
LMO4	bta-miR-2334	-4.35
UHRF1BP1	bta-miR-2334	-4.35
SLC35A3	bta-miR-2334	-4.35
WDR59	bta-miR-2334	-4.35
TMEM150A	bta-miR-2334	-4.35
AK2	bta-miR-2334	-4.35
CCDC47	bta-miR-2334	-4.35
PRDX6	bta-miR-2334	-4.35
GABBR2	bta-miR-2334	-4.35
TMEM120B	bta-miR-2334	-4.35
CCNT1	bta-miR-2334	-4.35
GFPT1	bta-miR-2334	-4.35
UROS	bta-miR-2334	-4.35
NUCKS1	bta-miR-2334	-4.35
TWSG1	bta-miR-2334	-4.35
PRKAR2A	bta-miR-2334	-4.35
TRERF1	bta-miR-2334	-4.35
MYBL1	bta-miR-2334	-4.35
TBL1X	bta-miR-2334	-4.35
DEPDC1	bta-miR-2334	-4.35
ST5	bta-miR-2334	-4.35
FAM120A	bta-miR-2334	-4.35
SLC43A1	bta-miR-2334	-4.35
ZMAT3	bta-miR-2334	-4.35
CHMP4A	bta-miR-2334	-4.35
MARCH7	bta-miR-2334	-4.35
LARP4B	bta-miR-2334	-4.35
CDYL2	bta-miR-2334	-4.35
SNX29	bta-miR-2334	-4.35
COMMD7	bta-miR-2334	-4.35
ZC3H13	bta-miR-2334	-4.35
ABCF2	bta-miR-2334	-4.35
TTLL12	bta-miR-2334	-4.35
SGCB	bta-miR-2334	-4.35
P4HA3	bta-miR-2334	-4.35
UBE2H	bta-miR-2334	-4.35
SLC2A3	bta-miR-2334	-4.35
TMEM181	bta-miR-2334	-4.35
MMP16	bta-miR-2334	-4.35
DNAJC16	bta-miR-2334	-4.35
LPGAT1	bta-miR-2334	-4.35
KLHL12	bta-miR-2334	-4.35
NAA35	bta-miR-2334	-4.35
GNAQ	bta-miR-2334	-4.35
WNT2B	bta-miR-2334	-4.35
RNF114	bta-miR-2334	-4.35
NUCB1	bta-miR-2334	-4.35
FAM110B	bta-miR-2334	-4.35
CDC42EP3	bta-miR-2334	-4.35
PCGF2	bta-miR-2334	-4.35
ZNF638	bta-miR-2334	-4.35
PAQR5	bta-miR-2334	-4.35
ATPAF1	bta-miR-2334	-4.35
HIP1R	bta-miR-2334	-4.35
ZNF445	bta-miR-2334	-4.35
PIK3CB	bta-miR-2334	-4.35
ASB16	bta-miR-2334	-4.35
NOD1	bta-miR-2334	-4.35
VMAC	bta-miR-2334	-4.35
TTLL1	bta-miR-2334	-4.35
SKA3	bta-miR-2334	-4.35
ZNF319	bta-miR-2334	-4.35
MGRN1	bta-miR-2334	-4.35
STRADA	bta-miR-2334	-4.35
TAOK1	bta-miR-2334	-4.35
ITPKC	bta-miR-2334	-4.35
OSBP	bta-miR-2334	-4.35
SALL4	bta-miR-2334	-4.35
UMPS	bta-miR-2334	-4.35
OPRK1	bta-miR-2334	-4.35
NFATC2	bta-miR-2334	-4.35
RNF166	bta-miR-2334	-4.35
BTRC	bta-miR-2334	-4.35
MICAL2	bta-miR-2334	-4.35
PDZD8	bta-miR-2334	-4.35
ZDHHC17	bta-miR-2334	-4.35
RAB21	bta-miR-2334	-4.35
SUZ12	bta-miR-2334	-4.35
NR0B1	bta-miR-2334	-4.35
GPRIN3	bta-miR-2334	-4.35
IST1	bta-miR-2334	-4.35
RNF115	bta-miR-2334	-4.35
ARAP2	bta-miR-2334	-4.35
GXYLT1	bta-miR-2334	-4.35
TTC39A	bta-miR-2334	-4.35
DISP2	bta-miR-2334	-4.35
SLC9A9	bta-miR-2334	-4.35
SDAD1	bta-miR-2334	-4.35
TMCC1	bta-miR-2334	-4.35
KDM5A	bta-miR-2334	-4.35
VKORC1L1	bta-miR-2334	-4.35
FOXN3	bta-miR-2334	-4.35
FASTKD2	bta-miR-2334	-4.35
RPH3AL	bta-miR-2334	-4.35
WHSC1L1	bta-miR-2334	-4.35
CD2BP2	bta-miR-2334	-4.35
STIM2	bta-miR-2334	-4.35
URB2	bta-miR-2334	-4.35
SHROOM3	bta-miR-2334	-4.35
BCKDK	bta-miR-2334	-4.35
SLC39A10	bta-miR-2334	-4.35
CCDC86	bta-miR-2334	-4.35
IQCK	bta-miR-2334	-4.35
APLP2	bta-miR-2334	-4.35
SS18L1	bta-miR-2334	-4.35
LAMC1	bta-miR-2334	-4.35
PINK1	bta-miR-2334	-4.35
SYNJ2BP	bta-miR-2334	-4.35
SP1	bta-miR-2334	-4.35
STXBP6	bta-miR-2334	-4.35
SETD2	bta-miR-2334	-4.35
RAD9A	bta-miR-2334	-4.35
WDR6	bta-miR-2334	-4.35
SPRED2	bta-miR-2334	-4.35
LDLR	bta-miR-2334	-4.35
RPLP1	bta-miR-2334	-4.35
PAK1	bta-miR-2334	-4.35
NUP205	bta-miR-2334	-4.35
VPS33A	bta-miR-2334	-4.35
WDFY2	bta-miR-2334	-4.35
SLC4A4	bta-miR-2334	-4.35
CSGALNACT2	bta-miR-2334	-4.35
MAP1B	bta-miR-2334	-4.35
PLEKHA6	bta-miR-2334	-4.35
MRPL48	bta-miR-2334	-4.35
GINS4	bta-miR-2334	-4.35
YWHAZ	bta-miR-2334	-4.35
TMEM86B	bta-miR-2334	-4.35
KIN	bta-miR-2334	-4.35
PLEKHB2	bta-miR-2334	-4.35
TMC4	bta-miR-2334	-4.35
HSPA12A	bta-miR-2334	-4.35
LARP1	bta-miR-2334	-4.35
NCOA5	bta-miR-2334	-4.35
KCTD10	bta-miR-2334	-4.35
VANGL1	bta-miR-2334	-4.35
SLIT3	bta-miR-2334	-4.35
ZNF318	bta-miR-2334	-4.35
SRRM1	bta-miR-2334	-4.35
VPS41	bta-miR-2334	-4.35
CCDC64	bta-miR-2334	-4.35
VPS26A	bta-miR-2334	-4.35
MRM1	bta-miR-2334	-4.35
SLC31A1	bta-miR-2334	-4.35
CIRBP	bta-miR-2334	-4.35
HECTD3	bta-miR-2334	-4.35
DNAJC11	bta-miR-2334	-4.35
SCUBE3	bta-miR-2334	-4.35
RAP2A	bta-miR-2334	-4.35
PIAS1	bta-miR-2334	-4.35
KLF12	bta-miR-2334	-4.35
ARHGAP25	bta-miR-2334	-4.35
CYP19A1	bta-miR-2334	-4.35
NGFR	bta-miR-2334	-4.35
HK1	bta-miR-2334	-4.35
EIF3L	bta-miR-2334	-4.35
FXR1	bta-miR-2334	-4.35
IER3IP1	bta-miR-2334	-4.35
TIMM8A	bta-miR-2334	-4.35
POPDC3	bta-miR-2334	-4.35
TMEM8A	bta-miR-2334	-4.35
MAPK8IP2	bta-miR-2334	-4.35
SLC25A30	bta-miR-2334	-4.35
STX6	bta-miR-2334	-4.35
ZCCHC3	bta-miR-2334	-4.35
CLN6	bta-miR-2334	-4.35
ABAT	bta-miR-2334	-4.35
SUV39H1	bta-miR-2334	-4.35
LEPROTL1	bta-miR-2334	-4.35
CD47	bta-miR-2334	-4.35
FOXP4	bta-miR-2334	-4.35
RFK	bta-miR-2334	-4.35
SMAD4	bta-miR-2334	-4.35
ZNF226	bta-miR-2334	-4.35
SPTLC2	bta-miR-2334	-4.35
PSMB5	bta-miR-2334	-4.35
DOK4	bta-miR-2334	-4.35
TLN2	bta-miR-2334	-4.35
ACOT11	bta-miR-2334	-4.35
ATPIF1	bta-miR-2334	-4.35
[truncated: 710 more rows]

## Sheet: Table S5
Table S5. Dataset of targets related to 2-cell embryo competence of 10vs16 months contrast for IPA
Ortholog of target gene	Representative miRNA	FC of miRNA
KIF3C	bta-miR-133a	1.89
GBA2	bta-miR-133a	1.89
SNRK	bta-miR-133a	1.89
NRIP3	bta-miR-133a	1.89
CDK13	bta-miR-133a	1.89
LPIN2	bta-miR-133a	1.89
PLCL2	bta-miR-133a	1.89
TMEM57	bta-miR-133a	1.89
CDCA8	bta-miR-133a	1.89
ASH1L	bta-miR-133a	1.89
XPO1	bta-miR-133a	1.89
MAFG	bta-miR-133a	1.89
PTMA	bta-miR-133a	1.89
SIRT1	bta-miR-133a	1.89
CD47	bta-miR-133a	1.89
KDM2A	bta-miR-133a	1.89
JAZF1	bta-miR-133a	1.89
HMGXB3	bta-miR-133a	1.89
GMEB1	bta-miR-133a	1.89
NIPA1	bta-miR-133a	1.89
SRPK1	bta-miR-133a	1.89
PIKFYVE	bta-miR-19b	2.2
CBFB	bta-miR-19b	2.2
DOCK3	bta-miR-19b	2.2
TM2D1	bta-miR-2285b	-3.45
PYROXD1	bta-miR-2285b	-3.45
LIX1	bta-miR-2285b	-3.45
FAM60A	bta-miR-2285b	-3.45
UBE2G1	bta-miR-2285b	-3.45
MON2	bta-miR-2285b	-3.45
EDEM3	bta-miR-2285b	-3.45
PM20D1	bta-miR-2285b	-3.45
UBE2D1	bta-miR-2285b	-3.45
RPE	bta-miR-2285b	-3.45
ZDHHC21	bta-miR-2285b	-3.45
HAUS4	bta-miR-2285b	-3.45
BTG1	bta-miR-2285b	-3.45
OSGEPL1	bta-miR-2285b	-3.45
CPEB4	bta-miR-2285b	-3.45
C7orf57	bta-miR-2285b	-3.45
LPCAT2	bta-miR-2285b	-3.45
DPY30	bta-miR-2285b	-3.45
RCBTB2	bta-miR-2285b	-3.45
GRPEL2	bta-miR-2285b	-3.45
SCP2	bta-miR-2285b	-3.45
FERMT1	bta-miR-2285b	-3.45
GRB2	bta-miR-2285b	-3.45
PBK	bta-miR-2285b	-3.45
LYSMD3	bta-miR-2285b	-3.45
IMPACT	bta-miR-2285b	-3.45
MITF	bta-miR-2285b	-3.45
PEX7	bta-miR-2285b	-3.45
MED17	bta-miR-2285b	-3.45
RAB35	bta-miR-2285b	-3.45
AIDA	bta-miR-2285b	-3.45
MTMR7	bta-miR-2285b	-3.45
SPIN1	bta-miR-2285b	-3.45
PDS5A	bta-miR-2285b	-3.45
SIX3	bta-miR-2285b	-3.45
DCTN5	bta-miR-2285b	-3.45
WWC2	bta-miR-2285b	-3.45
SHOC2	bta-miR-2285b	-3.45
JAK2	bta-miR-2285b	-3.45
ZBTB33	bta-miR-2285b	-3.45
SNRNP40	bta-miR-2285b	-3.45
CTBS	bta-miR-2285b	-3.45
RBM4B	bta-miR-2285b	-3.45
CAND1	bta-miR-2285b	-3.45
CDC7	bta-miR-2285b	-3.45
FNBP1L	bta-miR-2285b	-3.45
UBE2W	bta-miR-2285b	-3.45
MXI1	bta-miR-2285b	-3.45
RAB8B	bta-miR-2285b	-3.45
TERF2IP	bta-miR-2285b	-3.45
IFT81	bta-miR-2285b	-3.45
UPF3A	bta-miR-2285b	-3.45
NDFIP2	bta-miR-2285b	-3.45
BTF3L4	bta-miR-2285b	-3.45
ERLEC1	bta-miR-2285b	-3.45
TBC1D15	bta-miR-2285b	-3.45
PRPS2	bta-miR-2285b	-3.45
PTP4A1	bta-miR-2285b	-3.45
LGMN	bta-miR-2285b	-3.45
SEC23A	bta-miR-2285b	-3.45
RNF145	bta-miR-2285b	-3.45
HIAT1	bta-miR-2285b	-3.45
CLK3	bta-miR-2285b	-3.45
SH3BGRL2	bta-miR-2285b	-3.45
AP1S3	bta-miR-2285b	-3.45
QPCT	bta-miR-2285b	-3.45
LIG4	bta-miR-2285b	-3.45
IGF2BP2	bta-miR-2285b	-3.45
CTDSPL2	bta-miR-2285b	-3.45
CALU	bta-miR-2285b	-3.45
NUDT12	bta-miR-2285b	-3.45
PWWP2A	bta-miR-2285b	-3.45
NUDT4	bta-miR-2285b	-3.45
CLIC4	bta-miR-2285b	-3.45
MARCKSL1	bta-miR-2285b	-3.45
MED28	bta-miR-2285b	-3.45
ZDHHC13	bta-miR-2285b	-3.45
NAB1	bta-miR-2285b	-3.45
NUMBL	bta-miR-2285b	-3.45
NRXN1	bta-miR-2285b	-3.45
PTPRM	bta-miR-2285b	-3.45
NAA30	bta-miR-2285b	-3.45
GABRA4	bta-miR-2285b	-3.45
EEF2K	bta-miR-2285b	-3.45
FBXO8	bta-miR-2285b	-3.45
STOM	bta-miR-2285b	-3.45
GFM1	bta-miR-2285b	-3.45
RFX5	bta-miR-2285b	-3.45
ATM	bta-miR-2285b	-3.45
NUBPL	bta-miR-2285b	-3.45
ALDH1A2	bta-miR-2285b	-3.45
SGCB	bta-miR-2285b	-3.45
RBL2	bta-miR-2285b	-3.45
PPP4R2	bta-miR-2285b	-3.45
LRP11	bta-miR-2285b	-3.45
GPAM	bta-miR-2285b	-3.45
LRRC59	bta-miR-2285b	-3.45
GNA14	bta-miR-2285b	-3.45
PRKRIP1	bta-miR-2285b	-3.45
GOPC	bta-miR-2285b	-3.45
HOOK3	bta-miR-2285b	-3.45
SPAG9	bta-miR-2285b	-3.45
ESF1	bta-miR-2285b	-3.45
GABPA	bta-miR-2285b	-3.45
ANP32E	bta-miR-2285b	-3.45
CYP4V2	bta-miR-2285b	-3.45
AEBP2	bta-miR-2285b	-3.45
EIF2AK3	bta-miR-2285b	-3.45
KCTD9	bta-miR-2285b	-3.45
DNAJC25	bta-miR-2285b	-3.45
STRN	bta-miR-2285b	-3.45
CCNJ	bta-miR-2285b	-3.45
MAP3K7	bta-miR-2285b	-3.45
RBM46	bta-miR-2285b	-3.45
XIAP	bta-miR-2285b	-3.45
CASC5	bta-miR-2285b	-3.45
NCOA4	bta-miR-2285b	-3.45
NET1	bta-miR-2285b	-3.45
SLC41A2	bta-miR-2285b	-3.45
C8orf47	bta-miR-2285b	-3.45
LARS	bta-miR-2285b	-3.45
VPS26A	bta-miR-2285b	-3.45
ITCH	bta-miR-2285b	-3.45
MAP7	bta-miR-2285b	-3.45
OXCT1	bta-miR-2285b	-3.45
DCTN6	bta-miR-2285b	-3.45
UHMK1	bta-miR-2285b	-3.45
ZBTB44	bta-miR-2285b	-3.45
PRMT3	bta-miR-2285b	-3.45
CDV3	bta-miR-2285b	-3.45
ARFIP1	bta-miR-2285b	-3.45
MAL2	bta-miR-2285b	-3.45
FPGT	bta-miR-2285b	-3.45
ROCK1	bta-miR-2285b	-3.45
TSC1	bta-miR-2285b	-3.45
DHTKD1	bta-miR-2285b	-3.45
STAG1	bta-miR-2285b	-3.45
TMEM169	bta-miR-2285b	-3.45
NEDD4	bta-miR-2285b	-3.45
ACSL6	bta-miR-2285b	-3.45
LRRC8B	bta-miR-2285b	-3.45
TUBGCP4	bta-miR-2285b	-3.45
NAMPT	bta-miR-2285b	-3.45
RASL10B	bta-miR-2285b	-3.45
ZYG11B	bta-miR-2285b	-3.45
ENAH	bta-miR-2285b	-3.45
MSL1	bta-miR-2285b	-3.45
TTC9C	bta-miR-2285b	-3.45
THAP6	bta-miR-2285b	-3.45
GLCE	bta-miR-2285b	-3.45
SPAG16	bta-miR-2285b	-3.45
PAICS	bta-miR-2285b	-3.45
NBEAL1	bta-miR-2285b	-3.45
STC1	bta-miR-2285b	-3.45
WDR11	bta-miR-2285b	-3.45
ERN1	bta-miR-2285b	-3.45
RRAGD	bta-miR-2285b	-3.45
RICTOR	bta-miR-2285b	-3.45
UTP6	bta-miR-2285b	-3.45
UBR2	bta-miR-2285b	-3.45
MRE11A	bta-miR-2285b	-3.45
GNG2	bta-miR-2285b	-3.45
RBMS3	bta-miR-2285b	-3.45
AGMAT	bta-miR-2285b	-3.45
MYSM1	bta-miR-2285b	-3.45
SLIT3	bta-miR-2285b	-3.45
TACC1	bta-miR-2285b	-3.45
RAB14	bta-miR-2285b	-3.45
FGFR1OP	bta-miR-2285b	-3.45
ZNF638	bta-miR-2285b	-3.45
RAB18	bta-miR-2285b	-3.45
GAD1	bta-miR-2285b	-3.45
SNX13	bta-miR-2285b	-3.45
KDM4C	bta-miR-2285b	-3.45
PLXDC1	bta-miR-2285b	-3.45
SNAP25	bta-miR-2285b	-3.45
ITPR1	bta-miR-2285b	-3.45
CBX1	bta-miR-2285b	-3.45
CDK1	bta-miR-2285b	-3.45
CBX5	bta-miR-2285b	-3.45
JMJD1C	bta-miR-2285b	-3.45
AMIGO1	bta-miR-2285b	-3.45
CLASP2	bta-miR-2285b	-3.45
SENP7	bta-miR-2285b	-3.45
USP34	bta-miR-2285b	-3.45
ZRANB1	bta-miR-2285b	-3.45
RBM22	bta-miR-2285b	-3.45
STON1	bta-miR-2285b	-3.45
GNAI3	bta-miR-2285b	-3.45
TBC1D19	bta-miR-2285b	-3.45
MIPOL1	bta-miR-2285b	-3.45
DCAF12	bta-miR-2285b	-3.45
KIN	bta-miR-2285b	-3.45
SLC6A4	bta-miR-2285b	-3.45
ITGA4	bta-miR-2285b	-3.45
UBR1	bta-miR-2285b	-3.45
PAFAH1B1	bta-miR-2285b	-3.45
KIF2A	bta-miR-2285b	-3.45
AGO2	bta-miR-2285b	-3.45
ACSS3	bta-miR-2285b	-3.45
UBA5	bta-miR-2285b	-3.45
FMR1	bta-miR-2285b	-3.45
TSN	bta-miR-2285b	-3.45
GK	bta-miR-2285b	-3.45
PCMTD2	bta-miR-2285b	-3.45
NUMA1	bta-miR-2285b	-3.45
SLC9A9	bta-miR-2285b	-3.45
NFATC3	bta-miR-2285b	-3.45
CTNNB1	bta-miR-2285b	-3.45
INPP5F	bta-miR-2285b	-3.45
SLC39A14	bta-miR-2285b	-3.45
THBS1	bta-miR-2285b	-3.45
MYO1B	bta-miR-2285b	-3.45
SEPT11	bta-miR-2285b	-3.45
FAR1	bta-miR-2285b	-3.45
ZNF793	bta-miR-2285b	-3.45
PPTC7	bta-miR-2285b	-3.45
DHX36	bta-miR-2285b	-3.45
NRG1	bta-miR-2285b	-3.45
KCTD15	bta-miR-2285b	-3.45
CREBZF	bta-miR-2285b	-3.45
KIAA1715	bta-miR-2285b	-3.45
NOL7	bta-miR-2285b	-3.45
ERLIN2	bta-miR-2285b	-3.45
UTP15	bta-miR-2285b	-3.45
SMAD4	bta-miR-2285b	-3.45
MEF2C	bta-miR-2285b	-3.45
MYNN	bta-miR-2285b	-3.45
SAP30BP	bta-miR-2285b	-3.45
PNPT1	bta-miR-2285b	-3.45
RBM12B	bta-miR-2285b	-3.45
RCN2	bta-miR-2285b	-3.45
GJC1	bta-miR-2285b	-3.45
SNX1	bta-miR-2285b	-3.45
SORL1	bta-miR-2285b	-3.45
SHOX2	bta-miR-2285b	-3.45
LMOD3	bta-miR-2285b	-3.45
UBR3	bta-miR-2285b	-3.45
HRH1	bta-miR-2285b	-3.45
NID1	bta-miR-2285b	-3.45
SALL4	bta-miR-2285b	-3.45
IMPAD1	bta-miR-2285b	-3.45
PURA	bta-miR-2285b	-3.45
GRASP	bta-miR-2285b	-3.45
DIP2B	bta-miR-2285b	-3.45
ANKLE2	bta-miR-2285b	-3.45
OTUD3	bta-miR-2285b	-3.45
SPTLC2	bta-miR-2285b	-3.45
MXD1	bta-miR-2285b	-3.45
ACTR8	bta-miR-2285b	-3.45
RANBP2	bta-miR-2285b	-3.45
MAP2	bta-miR-2285b	-3.45
DYNC1LI1	bta-miR-2285b	-3.45
GK5	bta-miR-2285b	-3.45
LYPLA1	bta-miR-2285b	-3.45
PIK3CA	bta-miR-2285b	-3.45
AGTPBP1	bta-miR-2285b	-3.45
RAB3IP	bta-miR-2285b	-3.45
AKAP12	bta-miR-2285b	-3.45
ATP6V1D	bta-miR-2285b	-3.45
DEPDC1	bta-miR-2285b	-3.45
RPGRIP1L	bta-miR-2285b	-3.45
PAWR	bta-miR-2285b	-3.45
HNRNPU	bta-miR-2285b	-3.45
MTMR3	bta-miR-2285b	-3.45
RIF1	bta-miR-2285b	-3.45
VPS33A	bta-miR-2285b	-3.45
AQR	bta-miR-2285b	-3.45
TTC30A	bta-miR-2285b	-3.45
PPIP5K2	bta-miR-2285b	-3.45
ZFYVE16	bta-miR-2285b	-3.45
ETV5	bta-miR-2285b	-3.45
KPNA3	bta-miR-2285b	-3.45
WAC	bta-miR-2285b	-3.45
APLF	bta-miR-2285b	-3.45
PRIM1	bta-miR-2285b	-3.45
NENF	bta-miR-2285b	-3.45
ZNF566	bta-miR-2285b	-3.45
ACAD8	bta-miR-2285b	-3.45
SRFBP1	bta-miR-2285b	-3.45
SFT2D2	bta-miR-2285b	-3.45
APC	bta-miR-2285b	-3.45
ZNF326	bta-miR-2285b	-3.45
DCAF5	bta-miR-2285b	-3.45
UBA6	bta-miR-2285b	-3.45
OBFC1	bta-miR-2285b	-3.45
KDELR1	bta-miR-2285b	-3.45
CEP78	bta-miR-2285b	-3.45
PTS	bta-miR-2285b	-3.45
NUP155	bta-miR-2285b	-3.45
GCN1L1	bta-miR-2285b	-3.45
DHX40	bta-miR-2285b	-3.45
ARHGEF5	bta-miR-2285b	-3.45
ASCC1	bta-miR-2285b	-3.45
GAPVD1	bta-miR-2285b	-3.45
PARG	bta-miR-2285b	-3.45
NGDN	bta-miR-2285b	-3.45
SSR1	bta-miR-2285b	-3.45
HMGCR	bta-miR-2285b	-3.45
NUP37	bta-miR-2285b	-3.45
ACADL	bta-miR-2285b	-3.45
RAB40B	bta-miR-2285b	-3.45
TSPAN14	bta-miR-2285b	-3.45
SCAMP1	bta-miR-2285b	-3.45
MTHFD1	bta-miR-2285b	-3.45
PHYH	bta-miR-2285b	-3.45
DAP	bta-miR-2285b	-3.45
NUP88	bta-miR-2285b	-3.45
PPP1R15B	bta-miR-2285b	-3.45
UBC	bta-miR-2285b	-3.45
SART1	bta-miR-2285b	-3.45
CYFIP1	bta-miR-2285b	-3.45
PCMT1	bta-miR-2285b	-3.45
TMEM59	bta-miR-2285b	-3.45
NETO1	bta-miR-2285b	-3.45
PLSCR1	bta-miR-2285b	-3.45
RBM17	bta-miR-2285b	-3.45
ATP6V1G2	bta-miR-2285b	-3.45
CDV3	bta-miR-2405	-1.52
HNRNPAB	bta-miR-2405	-1.52
TMEM169	bta-miR-2405	-1.52
MAL2	bta-miR-2405	-1.52
PRMT3	bta-miR-2405	-1.52
DCTN5	bta-miR-2405	-1.52
STAG1	bta-miR-2405	-1.52
PDPK1	bta-miR-2405	-1.52
MED23	bta-miR-2405	-1.52
CABLES2	bta-miR-2405	-1.52
COL24A1	bta-miR-2405	-1.52
RNF130	bta-miR-2405	-1.52
TRIM36	bta-miR-2405	-1.52
EIF3C	bta-miR-2405	-1.52
PURA	bta-miR-2405	-1.52
CLK3	bta-miR-2405	-1.52
DAP	bta-miR-2405	-1.52
TEX261	bta-miR-2405	-1.52
SLC35A2	bta-miR-2405	-1.52
DNAJC16	bta-miR-2405	-1.52
FAM89A	bta-miR-2405	-1.52
MKNK1	bta-miR-2405	-1.52
CDK4	bta-miR-2405	-1.52
UBAP1	bta-miR-2405	-1.52
CGN	bta-miR-2405	-1.52
RSPO2	bta-miR-2405	-1.52
SPIN1	bta-miR-2405	-1.52
NAA30	bta-miR-2405	-1.52
SCP2	bta-miR-2405	-1.52
UBE2G1	bta-miR-2405	-1.52
ELP2	bta-miR-2405	-1.52
ZNF326	bta-miR-2405	-1.52
GLS2	bta-miR-2405	-1.52
ZBTB9	bta-miR-2405	-1.52
TMPO	bta-miR-2405	-1.52
B4GALT5	bta-miR-2405	-1.52
SEC13	bta-miR-2405	-1.52
ZNF281	bta-miR-2405	-1.52
TBRG1	bta-miR-2405	-1.52
CD3EAP	bta-miR-2405	-1.52
SPTLC2	bta-miR-2405	-1.52
KREMEN1	bta-miR-2405	-1.52
XIRP1	bta-miR-2405	-1.52
GRASP	bta-miR-2405	-1.52
AKAP12	bta-miR-2405	-1.52
ALDH1A2	bta-miR-2405	-1.52
PIP4K2A	bta-miR-2405	-1.52
NAA40	bta-miR-2405	-1.52
GPN2	bta-miR-2405	-1.52
KIAA0586	bta-miR-2405	-1.52
GOLIM4	bta-miR-2405	-1.52
NEDD4	bta-miR-2405	-1.52
H1F0	bta-miR-2405	-1.52
ERN1	bta-miR-2405	-1.52
KDM2B	bta-miR-2405	-1.52
NUP214	bta-miR-2405	-1.52
DAB2	bta-miR-2405	-1.52
APAF1	bta-miR-2405	-1.52
RTTN	bta-miR-2405	-1.52
SLIT3	bta-miR-2405	-1.52
MITF	bta-miR-2405	-1.52
RALB	bta-miR-2405	-1.52
UBLCP1	bta-miR-2405	-1.52
SHOC2	bta-miR-2405	-1.52
FSTL1	bta-miR-2405	-1.52
PLXDC1	bta-miR-2405	-1.52
SEC31B	bta-miR-2405	-1.52
JMY	bta-miR-2405	-1.52
TTC30A	bta-miR-2405	-1.52
IGF2BP2	bta-miR-2405	-1.52
TMEM184B	bta-miR-2405	-1.52
NUDT12	bta-miR-2405	-1.52
THBS4	bta-miR-2405	-1.52
RPE	bta-miR-2405	-1.52
TSC1	bta-miR-2405	-1.52
MED13	bta-miR-2405	-1.52
FBXO8	bta-miR-2405	-1.52
ABHD5	bta-miR-2405	-1.52
KIAA1715	bta-miR-2405	-1.52
FAM129A	bta-miR-2405	-1.52
GLCE	bta-miR-2405	-1.52
ZNF638	bta-miR-2405	-1.52
COG3	bta-miR-2405	-1.52
ACTR8	bta-miR-2405	-1.52
PRUNE2	bta-miR-2405	-1.52
IARS	bta-miR-2405	-1.52
KDM4C	bta-miR-2405	-1.52
AMPD3	bta-miR-2405	-1.52
ANK3	bta-miR-2405	-1.52
UBR2	bta-miR-2405	-1.52
DYNC1LI1	bta-miR-2405	-1.52
GALNT13	bta-miR-2405	-1.52
CBX1	bta-miR-2405	-1.52
AQR	bta-miR-2405	-1.52
AGPAT6	bta-miR-2405	-1.52
TRDMT1	bta-miR-2405	-1.52
G3BP1	bta-miR-2405	-1.52
ARFIP1	bta-miR-2405	-1.52
NOL7	bta-miR-2405	-1.52
SLC1A4	bta-miR-2405	-1.52
LRRC8B	bta-miR-2405	-1.52
TSPAN14	bta-miR-2405	-1.52
LDOC1L	bta-miR-2405	-1.52
RALY	bta-miR-2405	-1.52
STC1	bta-miR-2405	-1.52
LYPLA1	bta-miR-2405	-1.52
IMPAD1	bta-miR-2405	-1.52
HOOK3	bta-miR-2405	-1.52
ACSL3	bta-miR-2405	-1.52
TBL1X	bta-miR-2405	-1.52
TLE3	bta-miR-2405	-1.52
RAB3IP	bta-miR-2405	-1.52
CIRBP	bta-miR-2405	-1.52
RIPK4	bta-miR-2405	-1.52
EEF2K	bta-miR-2405	-1.52
SIPA1L2	bta-miR-2405	-1.52
PPIP5K2	bta-miR-2405	-1.52
RRAGD	bta-miR-2405	-1.52
ADAM17	bta-miR-2405	-1.52
CALU	bta-miR-2405	-1.52
GRHPR	bta-miR-2405	-1.52
STRN	bta-miR-2405	-1.52
SF3B3	bta-miR-2405	-1.52
APPBP2	bta-miR-2405	-1.52
APLF	bta-miR-2405	-1.52
SSR1	bta-miR-2405	-1.52
CEP120	bta-miR-2405	-1.52
MAPK14	bta-miR-2405	-1.52
DCTN6	bta-miR-2405	-1.52
MTMR3	bta-miR-2405	-1.52
RBM12B	bta-miR-2405	-1.52
BTF3L4	bta-miR-2405	-1.52
MYSM1	bta-miR-2405	-1.52
CAND1	bta-miR-2405	-1.52
CCDC127	bta-miR-2405	-1.52
RPGRIP1L	bta-miR-2405	-1.52
TTC4	bta-miR-2405	-1.52
WTIP	bta-miR-2405	-1.52
SIPA1	bta-miR-2405	-1.52
TBC1D19	bta-miR-2405	-1.52
PIK3CA	bta-miR-2405	-1.52
NUP88	bta-miR-2405	-1.52
MED28	bta-miR-2405	-1.52
KDM3A	bta-miR-2405	-1.52
GDE1	bta-miR-2405	-1.52
TMEM59	bta-miR-2405	-1.52
BAG1	bta-miR-2405	-1.52
ZFYVE16	bta-miR-2405	-1.52
FPGT	bta-miR-2405	-1.52
POLR3B	bta-miR-2405	-1.52
FKBP3	bta-miR-2405	-1.52

## Sheet: Table S6
Table S6. Dataset of targets related to 2-cell embryo competence of 12vs16 months contrast for IPA
Ortholog of target gene	Representative miRNA	FC of miRNA
TKTL1	bta-miR-759	4.99
ADK	bta-miR-759	4.99
NRXN1	bta-miR-759	4.99
ZNF449	bta-miR-759	4.99
ATAD1	bta-miR-759	4.99
NCAPG	bta-miR-759	4.99
MAP3K7	bta-miR-759	4.99
GINS1	bta-miR-2284z	4.44
FPGT	bta-miR-2284z	4.44
PSAT1	bta-miR-2284z	4.44
NUMBL	bta-miR-34b	2.14
ITCH	bta-miR-34b	2.14
PPP1R11	bta-miR-34b	2.14
ELL2	bta-miR-34b	2.14
UBE2G1	bta-miR-34b	2.14
WAC	bta-miR-34b	2.14
IL2RA	bta-miR-2285e	-2.44
CCNJ	bta-miR-2285e	-2.44
LONP2	bta-miR-2285e	-2.44
EFEMP1	bta-miR-302a	-2.38
RICTOR	bta-miR-302a	-2.38
AEBP2	bta-miR-302a	-2.38
ASH1L	bta-miR-302a	-2.38
RTN1	bta-miR-302a	-2.38
MEF2C	bta-miR-302a	-2.38
SSR1	bta-miR-302a	-2.38
UHMK1	bta-miR-302a	-2.38
LGR4	bta-miR-302a	-2.38
PIP4K2A	bta-miR-302a	-2.38
SS18L1	bta-miR-302a	-2.38
SMARCC2	bta-miR-302a	-2.38
PIK3CA	bta-miR-302a	-2.38
STIL	bta-miR-302a	-2.38
MAL2	bta-miR-302a	-2.38
CALM1	bta-miR-302a	-2.38
CDC23	bta-miR-302a	-2.38
GXYLT1	bta-miR-302a	-2.38
ZNF436	bta-miR-302a	-2.38
MTMR3	bta-miR-302a	-2.38
GMEB1	bta-miR-302a	-2.38
RGL1	bta-miR-302a	-2.38
FNBP1L	bta-miR-302a	-2.38
HOOK3	bta-miR-302a	-2.38
JAZF1	bta-miR-302a	-2.38
DHX40	bta-miR-302a	-2.38
ASCC1	bta-miR-302a	-2.38
SYAP1	bta-miR-302a	-2.38
SP1	bta-miR-302a	-2.38
UBR3	bta-miR-302a	-2.38
ZRANB1	bta-miR-302a	-2.38
AKT3	bta-miR-302a	-2.38
ACADSB	bta-miR-302a	-2.38
HNRNPA2B1	bta-miR-302a	-2.38
NOL7	bta-miR-302a	-2.38
ADD1	bta-miR-302a	-2.38
SQSTM1	bta-miR-302a	-2.38
EIF5A2	bta-miR-302a	-2.38
MED13	bta-miR-302a	-2.38
RSRC2	bta-miR-302a	-2.38
PPIP5K2	bta-miR-302a	-2.38
BNC2	bta-miR-302a	-2.38
CABLES2	bta-miR-2334	-4.35
CYFIP1	bta-miR-2334	-4.35
BET1L	bta-miR-2334	-4.35
MIPOL1	bta-miR-2334	-4.35
RGL1	bta-miR-2334	-4.35
NPTN	bta-miR-2334	-4.35
ARMC7	bta-miR-2334	-4.35
TMEM97	bta-miR-2334	-4.35
PAICS	bta-miR-2334	-4.35
DCTN5	bta-miR-2334	-4.35
MTHFD1	bta-miR-2334	-4.35
TTC4	bta-miR-2334	-4.35
SHOC2	bta-miR-2334	-4.35
SSR1	bta-miR-2334	-4.35
COX7C	bta-miR-2334	-4.35
CALU	bta-miR-2334	-4.35
LMAN2	bta-miR-2334	-4.35
SLC31A2	bta-miR-2334	-4.35
FAM60A	bta-miR-2334	-4.35
CDC23	bta-miR-2334	-4.35
TRIB1	bta-miR-2334	-4.35
FOXO1	bta-miR-2334	-4.35
B4GALT1	bta-miR-2334	-4.35
CNNM3	bta-miR-2334	-4.35
AKAP12	bta-miR-2334	-4.35
FOSL2	bta-miR-2334	-4.35
ELOVL5	bta-miR-2334	-4.35
LPIN2	bta-miR-2334	-4.35
ESRRG	bta-miR-2334	-4.35
WDTC1	bta-miR-2334	-4.35
CDK4	bta-miR-2334	-4.35
PIKFYVE	bta-miR-2334	-4.35
COL24A1	bta-miR-2334	-4.35
TASP1	bta-miR-2334	-4.35
UTP6	bta-miR-2334	-4.35
PLXDC1	bta-miR-2334	-4.35
SIAH1	bta-miR-2334	-4.35
ZNF329	bta-miR-2334	-4.35
SCAMP3	bta-miR-2334	-4.35
GLS2	bta-miR-2334	-4.35
PCGF3	bta-miR-2334	-4.35
LDOC1L	bta-miR-2334	-4.35
AP1S3	bta-miR-2334	-4.35
DHX37	bta-miR-2334	-4.35
PURA	bta-miR-2334	-4.35
UBR2	bta-miR-2334	-4.35
PDPK1	bta-miR-2334	-4.35
RAB35	bta-miR-2334	-4.35
ZBTB33	bta-miR-2334	-4.35
MTMR3	bta-miR-2334	-4.35
TMEM100	bta-miR-2334	-4.35
CDKN2B	bta-miR-2334	-4.35
SLC18A2	bta-miR-2334	-4.35
PSMC1	bta-miR-2334	-4.35
QSOX1	bta-miR-2334	-4.35
LRIG1	bta-miR-2334	-4.35
MAP1LC3B	bta-miR-2334	-4.35
RALGAPA1	bta-miR-2334	-4.35
NXNL2	bta-miR-2334	-4.35
NDOR1	bta-miR-2334	-4.35
HN1L	bta-miR-2334	-4.35
ZBTB9	bta-miR-2334	-4.35
KIF3C	bta-miR-2334	-4.35
CD276	bta-miR-2334	-4.35
TM2D1	bta-miR-2334	-4.35
ITPR1	bta-miR-2334	-4.35
ATXN7L2	bta-miR-2334	-4.35
TNFSF9	bta-miR-2334	-4.35
SPTY2D1	bta-miR-2334	-4.35
ENC1	bta-miR-2334	-4.35
HMGXB3	bta-miR-2334	-4.35
DDX17	bta-miR-2334	-4.35
TMEM87B	bta-miR-2334	-4.35
TUB	bta-miR-2334	-4.35
SH3BP5	bta-miR-2334	-4.35
ZNF217	bta-miR-2334	-4.35
GPCPD1	bta-miR-2334	-4.35
CCDC137	bta-miR-2334	-4.35
KIF2A	bta-miR-2334	-4.35
AURKB	bta-miR-2334	-4.35
CLASP2	bta-miR-2334	-4.35
CCDC43	bta-miR-2334	-4.35
MECOM	bta-miR-2334	-4.35
ANKRD13B	bta-miR-2334	-4.35
RAB8B	bta-miR-2334	-4.35
CREBZF	bta-miR-2334	-4.35
SLC24A1	bta-miR-2334	-4.35
NEB	bta-miR-2334	-4.35
BIN3	bta-miR-2334	-4.35
ELP2	bta-miR-2334	-4.35
CBX5	bta-miR-2334	-4.35
UBR3	bta-miR-2334	-4.35
FLCN	bta-miR-2334	-4.35
TJAP1	bta-miR-2334	-4.35
CALM1	bta-miR-2334	-4.35
VCL	bta-miR-2334	-4.35
PRPS2	bta-miR-2334	-4.35
CBFB	bta-miR-2334	-4.35
SFT2D2	bta-miR-2334	-4.35
ALDH3A2	bta-miR-2334	-4.35
BSCL2	bta-miR-2334	-4.35
UBE2W	bta-miR-2334	-4.35
CDK12	bta-miR-2334	-4.35
ERAL1	bta-miR-2334	-4.35
WTIP	bta-miR-2334	-4.35
GPAM	bta-miR-2334	-4.35
FAM89A	bta-miR-2334	-4.35
TMEM184B	bta-miR-2334	-4.35
BAG1	bta-miR-2334	-4.35
SYF2	bta-miR-2334	-4.35
ELP3	bta-miR-2334	-4.35
PLAC9	bta-miR-2334	-4.35
MAFG	bta-miR-2334	-4.35
KIF4A	bta-miR-2334	-4.35
ARHGEF4	bta-miR-2334	-4.35
SLC6A4	bta-miR-2334	-4.35
TMEM201	bta-miR-2334	-4.35
ANGEL2	bta-miR-2334	-4.35
PARP11	bta-miR-2334	-4.35
OGDHL	bta-miR-2334	-4.35
SHOX2	bta-miR-2334	-4.35
MKNK1	bta-miR-2334	-4.35
LRBA	bta-miR-2334	-4.35
PPTC7	bta-miR-2334	-4.35
NAA30	bta-miR-2334	-4.35
PYROXD1	bta-miR-2334	-4.35
INPP5F	bta-miR-2334	-4.35
UBE4A	bta-miR-2334	-4.35
TACC1	bta-miR-2334	-4.35
SIRT5	bta-miR-2334	-4.35
MYD88	bta-miR-2334	-4.35
SMURF1	bta-miR-2334	-4.35
HOXB4	bta-miR-2334	-4.35
NID1	bta-miR-2334	-4.35
TSC1	bta-miR-2334	-4.35
RABGAP1	bta-miR-2334	-4.35
CD40	bta-miR-2334	-4.35
HNRNPA2B1	bta-miR-2334	-4.35
TUBGCP4	bta-miR-2334	-4.35
CYTH1	bta-miR-2334	-4.35
TBRG1	bta-miR-2334	-4.35
PCMTD2	bta-miR-2334	-4.35
ERLIN2	bta-miR-2334	-4.35
PRUNE2	bta-miR-2334	-4.35
IMPAD1	bta-miR-2334	-4.35
GK5	bta-miR-2334	-4.35
DNMBP	bta-miR-2334	-4.35
NUP214	bta-miR-2334	-4.35
UGCG	bta-miR-2334	-4.35
OTUD3	bta-miR-2334	-4.35
PRDM5	bta-miR-2334	-4.35
MYNN	bta-miR-2334	-4.35
NFATC3	bta-miR-2334	-4.35
DBT	bta-miR-2334	-4.35
PDXDC1	bta-miR-2334	-4.35
KREMEN1	bta-miR-2334	-4.35
MAPK14	bta-miR-2334	-4.35
ZRANB1	bta-miR-2334	-4.35
ASAH1	bta-miR-2334	-4.35
CCDC92	bta-miR-2334	-4.35
TBL1X	bta-miR-2334	-4.35
DEPDC1	bta-miR-2334	-4.35
SGCB	bta-miR-2334	-4.35
DNAJC16	bta-miR-2334	-4.35
ZNF638	bta-miR-2334	-4.35
SALL4	bta-miR-2334	-4.35
ZDHHC17	bta-miR-2334	-4.35
NR0B1	bta-miR-2334	-4.35
GXYLT1	bta-miR-2334	-4.35
SLC9A9	bta-miR-2334	-4.35
SS18L1	bta-miR-2334	-4.35
SP1	bta-miR-2334	-4.35
VPS33A	bta-miR-2334	-4.35
YWHAZ	bta-miR-2334	-4.35
KIN	bta-miR-2334	-4.35
SLIT3	bta-miR-2334	-4.35
SRRM1	bta-miR-2334	-4.35
VPS26A	bta-miR-2334	-4.35
CIRBP	bta-miR-2334	-4.35
RAP2A	bta-miR-2334	-4.35
CLN6	bta-miR-2334	-4.35
CD47	bta-miR-2334	-4.35
RFK	bta-miR-2334	-4.35
SMAD4	bta-miR-2334	-4.35
SPTLC2	bta-miR-2334	-4.35
ESF1	bta-miR-2334	-4.35
RUFY1	bta-miR-2334	-4.35
PTPRM	bta-miR-2334	-4.35
SCAF1	bta-miR-2334	-4.35
PAQR7	bta-miR-2334	-4.35
FNBP1L	bta-miR-2334	-4.35
XIRP1	bta-miR-2334	-4.35
THBS1	bta-miR-2334	-4.35
ZNF398	bta-miR-2334	-4.35
DIP2B	bta-miR-2334	-4.35
KCTD15	bta-miR-2334	-4.35
ZKSCAN2	bta-miR-2334	-4.35
RICTOR	bta-miR-2334	-4.35
PIP4K2A	bta-miR-2334	-4.35
REEP5	bta-miR-2334	-4.35
ME1	bta-miR-2334	-4.35
TBC1D14	bta-miR-2334	-4.35
TEX261	bta-miR-2334	-4.35
IL2RA	bta-miR-2334	-4.35
VPS45	bta-miR-2334	-4.35
JMY	bta-miR-2334	-4.35
HEXA	bta-miR-2334	-4.35
PAWR	bta-miR-2334	-4.35
SNX1	bta-miR-2334	-4.35
ANKRD40	bta-miR-2334	-4.35
SF3B1	bta-miR-2334	-4.35
STRN	bta-miR-2334	-4.35
NAA40	bta-miR-2334	-4.35
CENPI	bta-miR-2334	-4.35
PWWP2A	bta-miR-2334	-4.35
SIPA1L2	bta-miR-2334	-4.35
ETS1	bta-miR-2334	-4.35
GNAI3	bta-miR-2334	-4.35
THRAP3	bta-miR-2334	-4.35
CPEB4	bta-miR-2334	-4.35
KDM2A	bta-miR-2334	-4.35
SQSTM1	bta-miR-2334	-4.35
KPNA3	bta-miR-2334	-4.35
OBFC1	bta-miR-2334	-4.35
TBC1D19	bta-miR-2334	-4.35
FGFR1OP	bta-miR-2334	-4.35
LSM12	bta-miR-2334	-4.35
PLCL2	bta-miR-2334	-4.35
MRPL46	bta-miR-2334	-4.35
JAG1	bta-miR-2334	-4.35
MAP2	bta-miR-2334	-4.35
CSE1L	bta-miR-2334	-4.35
RPAP2	bta-miR-2334	-4.35
VGLL4	bta-miR-2334	-4.35
SPAG9	bta-miR-2334	-4.35
SF3B3	bta-miR-2334	-4.35
FOXK2	bta-miR-2334	-4.35
IMPACT	bta-miR-2334	-4.35
NDFIP2	bta-miR-2334	-4.35
PPFIBP2	bta-miR-2334	-4.35
MRE11A	bta-miR-2334	-4.35
HOOK3	bta-miR-2334	-4.35
SEC31B	bta-miR-2334	-4.35
PIK3CA	bta-miR-2334	-4.35
BTF3L4	bta-miR-2334	-4.35
PPIP5K2	bta-miR-2334	-4.35
FKBP4	bta-miR-2334	-4.35
MAPKAP1	bta-miR-2334	-4.35
UBR4	bta-miR-2334	-4.35
KLHL7	bta-miR-2334	-4.35
MAP7	bta-miR-2334	-4.35
RRM1	bta-miR-2334	-4.35
AQR	bta-miR-2334	-4.35
SKP1	bta-miR-2334	-4.35
GAPVD1	bta-miR-2334	-4.35
UBR5	bta-miR-2334	-4.35
ZNF281	bta-miR-2334	-4.35
DCTN6	bta-miR-2334	-4.35
ZDHHC13	bta-miR-2334	-4.35
RNF2	bta-miR-2334	-4.35
MED28	bta-miR-2334	-4.35
DCAF5	bta-miR-2334	-4.35
LONP2	bta-miR-2334	-4.35
ENAH	bta-miR-2334	-4.35
IQGAP2	bta-miR-2334	-4.35
MON2	bta-miR-2334	-4.35
FSTL1	bta-miR-2334	-4.35
PAN2	bta-miR-2334	-4.35
BNC2	bta-miR-2334	-4.35
PUF60	bta-miR-2334	-4.35
RAB40B	bta-miR-2334	-4.35
RBX1	bta-miR-2334	-4.35
HMGCR	bta-miR-2334	-4.35
HNRNPU	bta-miR-2334	-4.35
TM9SF2	bta-miR-2334	-4.35
ERP44	bta-miR-2334	-4.35
MSH2	bta-miR-2334	-4.35
PDE9A	bta-miR-2334	-4.35
AGTPBP1	bta-miR-2334	-4.35
GRHPR	bta-miR-2334	-4.35
SIPA1	bta-miR-2334	-4.35
CEP120	bta-miR-2334	-4.35
SND1	bta-miR-2334	-4.35
DAP	bta-miR-2334	-4.35
CCDC127	bta-miR-2334	-4.35
ETFA	bta-miR-2334	-4.35
NETO1	bta-miR-2334	-4.35
CAPZB	bta-miR-2334	-4.35
TMEM106C	bta-miR-2334	-4.35
APC	bta-miR-2334	-4.35
KDELR1	bta-miR-2334	-4.35
SNAP25	bta-miR-2334	-4.35

## Sheet: Table S7
Table S7. Dataset of targets expressed in blastocyst of 10vs16 months contrast for IPA
Target molecules in dataset	Upstream Regulator	miRNAs
ATP5MF	RICTOR	bta-miR-2285b
ATP6V0A4	RICTOR	bta-miR-2285b
ATP6V1D	RICTOR	bta-miR-2285b
ATP6V1F	RICTOR	bta-miR-2285b
COX4I1	RICTOR	bta-miR-2285b
COX6A1	RICTOR	bta-miR-2285b
COX6B1	RICTOR	bta-miR-2285b
CYC1	RICTOR	bta-miR-2285b
EGR1	RICTOR	bta-miR-2285b
NDUFA3	RICTOR	bta-miR-2285b
NDUFS1	RICTOR	bta-miR-2285b
NDUFV1	RICTOR	bta-miR-2285b
PSMD7	RICTOR	bta-miR-2285b
RPL14	RICTOR	bta-miR-2285b
RPL18	RICTOR	bta-miR-2285b
RPL21	RICTOR	bta-miR-2285b
RPL7A	RICTOR	bta-miR-2285b
RPL9	RICTOR	bta-miR-2285b
RPS2	RICTOR	bta-miR-2285b
RPS26	RICTOR	bta-miR-2285b
SDHA	RICTOR	bta-miR-2285b
SDHB	RICTOR	bta-miR-2285b
SDHC	RICTOR	bta-miR-2285b
UQCRC1	RICTOR	bta-miR-2285b
ACTC1	KDM5A	bta-miR-2285b, bta-miR-2405
ATP6V1D	KDM5A	bta-miR-2285b, bta-miR-2405
ATP6V1F	KDM5A	bta-miR-2285b, bta-miR-2405
CHRNA1	KDM5A	bta-miR-2285b, bta-miR-2405
COX4I1	KDM5A	bta-miR-2285b, bta-miR-2405
COX6A1	KDM5A	bta-miR-2285b, bta-miR-2405
COX6B1	KDM5A	bta-miR-2285b, bta-miR-2405
DNAJC11	KDM5A	bta-miR-2285b, bta-miR-2405
NDUFA3	KDM5A	bta-miR-2285b, bta-miR-2405
NDUFV1	KDM5A	bta-miR-2285b, bta-miR-2405
PGD	KDM5A	bta-miR-2285b, bta-miR-2405
SDHB	KDM5A	bta-miR-2285b, bta-miR-2405
SDHC	KDM5A	bta-miR-2285b, bta-miR-2405
TXN2	KDM5A	bta-miR-2285b, bta-miR-2405
UQCRC1	KDM5A	bta-miR-2285b, bta-miR-2405
CHRNA1	CREB1	bta-miR-2285b
CNN1	CREB1	bta-miR-2285b
CSRP2	CREB1	bta-miR-2285b
EGR1	CREB1	bta-miR-2285b
ERRFI1	CREB1	bta-miR-2285b
FOS	CREB1	bta-miR-2285b
GRIA1	CREB1	bta-miR-2285b
HECA	CREB1	bta-miR-2285b
HSPA4	CREB1	bta-miR-2285b
JPT1	CREB1	bta-miR-2285b
MCM5	CREB1	bta-miR-2285b
NDUFV1	CREB1	bta-miR-2285b
NPAS4	CREB1	bta-miR-2285b
OSTF1	CREB1	bta-miR-2285b
PITPNB	CREB1	bta-miR-2285b
RGS2	CREB1	bta-miR-2285b
SCD	CREB1	bta-miR-2285b
SEMA4A	CREB1	bta-miR-2285b
SLC6A1	CREB1	bta-miR-2285b
SRXN1	CREB1	bta-miR-2285b
STRBP	CREB1	bta-miR-2285b

## Sheet: Table S8
Table S8. Dataset of targets expressed in blastocyst of 12vs16 months contrast for IPA
Target molecules in dataset	Upstream Regulator	miRNAs
ATP5PD	RICTOR	bta-miR-302a, bta-miR-2334
ATP6V0D2	RICTOR	bta-miR-302a, bta-miR-2334
COX7A2L	RICTOR	bta-miR-302a, bta-miR-2334
MRPL13	RICTOR	bta-miR-302a, bta-miR-2334
NDUFA5	RICTOR	bta-miR-302a, bta-miR-2334
NDUFB9	RICTOR	bta-miR-302a, bta-miR-2334
NDUFS1	RICTOR	bta-miR-302a, bta-miR-2334
PSMB7	RICTOR	bta-miR-302a, bta-miR-2334
PSMD8	RICTOR	bta-miR-302a, bta-miR-2334
RPL13A	RICTOR	bta-miR-302a, bta-miR-2334
RPL21	RICTOR	bta-miR-302a, bta-miR-2334
RPL4	RICTOR	bta-miR-302a, bta-miR-2334
RPSA	RICTOR	bta-miR-302a, bta-miR-2334
SDHA	RICTOR	bta-miR-302a, bta-miR-2334
SDHC	RICTOR	bta-miR-302a, bta-miR-2334
TCIRG1	RICTOR	bta-miR-302a, bta-miR-2334
UQCRB	RICTOR	bta-miR-302a, bta-miR-2334
UQCRC1	RICTOR	bta-miR-302a, bta-miR-2334
ATIC	STK11	bta-miR-2334
AVIL	STK11	bta-miR-2334
CCNA2	STK11	bta-miR-2334
IYD	STK11	bta-miR-2334
MYC	STK11	bta-miR-2334
NDUFB9	STK11	bta-miR-2334
NET1	STK11	bta-miR-2334
PHGDH	STK11	bta-miR-2334
PYCR1	STK11	bta-miR-2334
RAB10	STK11	bta-miR-2334
RRM1	STK11	bta-miR-2334
RRM2	STK11	bta-miR-2334
UQCRC1	STK11	bta-miR-2334
VAV3	STK11	bta-miR-2334
COQ7	KDM5A	bta-miR-2334
MCM3	KDM5A	bta-miR-2334
MYL4	KDM5A	bta-miR-2334
NDUFA5	KDM5A	bta-miR-2334
SDHC	KDM5A	bta-miR-2334
TIMM50	KDM5A	bta-miR-2334
UQCRC1	KDM5A	bta-miR-2334
CCNA2	AREG	bta-miR-34b
CENPF	AREG	bta-miR-34b
PRC1	AREG	bta-miR-34b
RRM2	AREG	bta-miR-34b
STX12	AREG	bta-miR-34b
